# Supplementary material for: Hematopoietic transcription factors and differential cofactor binding regulate PRKACB isoform expression
Source: Oncotarget. 2017 Apr 24;8(42):71685–98. doi: 10.18632/oncotarget.17386 (PMC5641081; doi:10.18632/oncotarget.17386)
Supplement: Supplementary file 2 [file oncotarget-08-71685-s002.xls]

## Sheet: targets
								2-fold enrichment in paired arrays							paired all arrays	paired all arrays	paired all arrays	paired all arrays	paired all arrays		green-arrays	green-arrays	green-arrays	green-arrays	red-arrays	red-arrays	red-arrays	red-arrays
Unique id	number	Description	Clone	GB acc	UG cluster	Gene symbol	Map Location	319602_2009-01-22__g560	319605_2009-01-22_g590	319606_2009-01-22_g570	319608_2009-01-22_g510	320880_2009-01-22_g590	320882_2009-01-22_r790	Anzahl_hits	SAM_SIG	fold	Parametric p-value	FDR	Permutation p-value	both	fold	Parametric p-value	FDR	Permutation p-value	fold	Parametric p-value	FDR	Permutation p-value
CM_032805	1	interleukin 19	chr1	NM_153758	Hs.661017	IL19	637	CM_032805	CM_032805	CM_032805	1	1	CM_032805	4	4.01201	4.01201	0.0009642	0.0749774	0.0625	2	4.51633	0.0002474	0.830823	0.1	3.77318	0.0051554	0.997626	0.2
CM_023374	2	GRIP and coiled-coil domain containing 2	chr2	NM_014635	Hs.436505	GCC2	344	1	CM_023374	CM_023374	CM_023374	CM_023374	CM_023374	5	3.55675	3.55675	0.0003813	0.0579988	0.03125	2					3.03988	0.0003066	0.929934	0.1
CM_007527	3	butyrylcholinesterase	chr3	BC018141	Hs.420483	BCHE	248	1	CM_007527	CM_007527	CM_007527	CM_007527	CM_007527	5	3.55396	3.55396	0.0004229	0.0579988	0.0625	2	5.18166	0.000525	0.830823	0.1	2.43756	0.0069541	0.997626	0.1
CM_017920	4	pterin-4 alpha-carbinolamine dehydratase/dimerization cofactor of hepatocyte nuclear factor 1 alpha (TCF1) 2	chr5	NM_032151	Hs.710014	PCBD2	553	1	CM_017920	1	CM_017920	CM_017920	CM_017920	4	3.35152	3.35152	0.0001635	0.0443356	0.03125	2	2.76054	0.0036575	0.830823	0.1	4.06903	0.0012071	0.997626	0.1
CM_032893	5	dicer 1, ribonuclease type III	chr14	NM_177438	Hs.87889	DICER1	683	1	CM_032893	CM_032893	CM_032893	1	CM_032893	4	2.66667	2.66667	0.00029	0.0529548	0.0625	2					2.54185	0.0022295	0.997626	0.1
CM_003623	6	phosphatidylinositol-4-phosphate 5-kinase, type I, alpha	chr1	BC007833	Hs.655131|Hs.707569	PIP5K1A	102	1	1	1	CM_003623	CM_003623	CM_003623	3	2.35471	2.35471	0.0005661	0.0671832	0.03125	2	2.42793	0.0041206	0.830823	0.1	2.2837	0.0078855	0.997626	0.1
CM_030326	7	chromosome 13 open reading frame 1	chr13	NM_020456	Hs.44235	C13orf1	534	1	1	1	CM_030326	CM_030326	1	2	2.22609	2.22609	5.53e-05	0.03205	0.0625	2	2.25066	0.0041851	0.830823	0.1
CM_010826	8	polymerase (DNA directed), beta	chr8	NM_002690	Hs.654484	POLB	168	1	1	1	CM_010826	1	CM_010826	2	1.98024	1.98024	3.22e-05	0.0236432	0.0625	2
CM_023550	9	chromosome 22 open reading frame 9	chr22	NM_001009880	Hs.592207	C22orf9	358	CM_023550	1	1	CM_023550	CM_023550	1	3	1.9568	1.9568	1.6e-06	0.0071093	0.03125	2					2.40614	0.0014702	0.997626	0.1
CM_014831	10	zinc finger protein 689	chr16	NM_138447	Hs.454685	ZNF689	394	1	CM_014831	1	CM_014831	CM_014831	1	3	1.93249	1.93249	2.51e-05	0.0236432	0.0625	2	2.56025	0.0047993	0.830823	0.1
CM_028097	11	Z-DNA binding protein 1	chr20	NM_030776	Hs.302123	ZBP1	146	1	1	CM_028097	1	CM_028097	CM_028097	3	1.90833	1.90833	1.3e-06	0.0071093	0.03125	2					2.32535	0.0026497	0.997626	0.1
CM_022502	12	GC-rich promoter binding protein 1	chr5	NM_022913	Hs.444279	GPBP1	256	1	1	1	CM_022502	CM_022502	1	2	1.83735	1.83735	8.56e-05	0.03999	0.03125	2
CM_005816	13	UDP-GlcNAc:betaGal beta-1,3-N-acetylglucosaminyltransferase 7	chr2	NM_145236	Hs.299329	B3GNT7	892	1	1	1	CM_005816	CM_005816	CM_005816	3	1.80249	1.80249	0.0005896	0.0671832	0.03125	2
CM_018705	14	nuclear prelamin A recognition factor	chr17	NM_012336	Hs.256526|Hs.600304	NARF	410	1	1	CM_018705	1	1	CM_018705	2	1.8003	1.8003	1.97e-05	0.0236432	0.03125	2
CM_012409	15	beta-1,3-N-acetylgalactosaminyltransferase 1 (globoside blood group)	chr3	BC047618	Hs.418062	B3GALNT1	336	1	CM_012409	CM_012409	1	1	CM_012409	3	1.76559	1.76559	0.001183	0.0811694	0.0625	2	3.21154	0.005948	0.830823	0.1
CM_011448	16	ubiquinol-cytochrome c reductase, complex III subunit VII, 9.5kDa	chr5	BC090048	Hs.146602	UQCRQ	261	CM_011448	1	1	1	1	1	1	1.74942	1.74942	2.98e-05	0.0236432	0.0625	2
CM_013900	17	zinc finger protein 200	chr16	BC054005	Hs.632222	ZNF200	641	1	CM_013900	1	1	1	CM_013900	2	1.72187	1.72187	5.35e-05	0.03205	0.03125	2	2.16266	0.0030642	0.830823	0.1
CM_007320	18	G protein-coupled receptor kinase 7	chr3	NM_139209	Hs.680654	GRK7	284	1	1	1	CM_007320	CM_007320	1	2	1.70798	1.70798	0.0004251	0.0579988	0.03125	2	2.41156	0.0009596	0.830823	0.1
CM_018102	19	GS homeobox 1	chr13	NM_145657	Hs.351785	GSX1	655	1	CM_018102	1	1	CM_018102	1	2	1.69754	1.69754	0.0003604	0.0579988	0.03125	2					2.01176	0.0042231	0.997626	0.1
CM_027637	20	dipeptidyl-peptidase 8	chr15	NM_017743	Hs.591106	DPP8	100	1	CM_027637	1	1	CM_027637	1	2	1.69708	1.69708	0.0002969	0.0530534	0.03125	2	2.01753	0.0028517	0.830823	0.1
CM_029490	21	ADAM metallopeptidase with thrombospondin type 1 motif, 8	chr11	NM_007037	Hs.271605	ADAMTS8	338	1	1	1	1	CM_029490	CM_029490	2	1.69101	1.69101	6.33e-05	0.0324534	0.0625	2
CM_018965	22	membrane protein, palmitoylated 5 (MAGUK p55 subfamily member 5)	chr14	NM_022474	Hs.652312	MPP5	322	1	1	1	CM_018965	1	1	1	1.68009	1.68009	0.0003825	0.0579988	0.0625	2
CM_029500	23	tripartite motif-containing 3	chr11	NM_006458	Hs.591992	TRIM3	339	1	1	1	1	CM_029500	1	1	1.63991	1.63991	0.0016921	0.0874582	0.0625	2
CM_012237	24	protein phosphatase 1, regulatory (inhibitor) subunit 11	chr6	NM_021959	Hs.82887	PPP1R11	321	1	CM_012237	CM_012237	1	1	1	2	1.6307	1.6307	5.03e-05	0.0319285	0.03125	2	2.50287	0.0054653	0.830823	0.1
CM_019082	25	THAP domain containing, apoptosis associated protein 2	chr12	NM_031435	Hs.245798	THAP2	299	1	1	1	1	1	CM_019082	1	1.61348	1.61348	0.0001532	0.0443356	0.0625	2
CM_028154	26	testes-specific protease 50	chr3	NM_013270	Hs.120365	TSP50	149	1	1	CM_028154	1	1	1	1	1.5958	1.5958	0.000369	0.0579988	0.03125	2
CM_004867	27	Cas-Br-M (murine) ecotropic retroviral transforming sequence	chr11	NM_005188	Hs.504096	CBL	519	1	CM_004867	1	1	1	1	1	1.59492	1.59492	0.0001182	0.0414633	0.03125	2
CM_022428	28	small nuclear ribonucleoprotein polypeptide E	chr1	NM_003094	Hs.334612|Hs.654418	SNRPE	244	1	1	CM_022428	1	1	1	1	1.56239	1.56239	9.77e-05	0.03999	0.03125	2
CM_002896	29	protocadherin gamma subfamily B, 2	chr5	NM_018923	Hs.368160	PCDHGB2	123	1	CM_002896	1	CM_002896	CM_002896	CM_002896	4		2.62765	0.0030018	0.103557	0.125	1					3.46517	0.0005365	0.929934	0.1
CM_006674	30	DEAD (Asp-Glu-Ala-Asp) box polypeptide 6	chr11	BC039826	Hs.654366	DDX6	430	1	1	CM_006674	CM_006674	1	CM_006674	3		1.98822	0.0025446	0.0965047	0.0625	1
CM_027075	31	neurofilament, medium polypeptide 150kDa	chr8	NM_005382	Hs.458657|Hs.615287	NEFM	38	1	CM_027075	CM_027075	CM_027075	1	1	3		1.5131	0.0072914	0.142514	0.03125	1
CM_028350	32	SH2 domain containing 4A	chr8	NM_022071	Hs.303208	SH2D4A	166	1	1	1	CM_028350	CM_028350	CM_028350	3		1.80973	0.0078772	0.147476	0.125	1
CM_004105	33	NLR family, pyrin domain containing 1	chr17	NM_014922	Hs.104305|Hs.652273	NLRP1	239	1	1	1	CM_004105	CM_004105	CM_004105	3		1.79309	0.0019011	0.0898641	0.0625	1
CM_019277	34	interferon induced transmembrane protein 2 (1-8D)	chr11	NM_006435	Hs.709321	IFITM2	262	1	CM_019277	1	1	CM_019277	CM_019277	3		2.22494	0.0065992	0.137235	0.125	1	2.62141	0.0081933	0.830823	0.2
CM_031395	35	secretoglobin, family 1A, member 1 (uteroglobin)	chr11	NM_003357	Hs.523732	SCGB1A1	24	1	1	1	CM_031395	CM_031395	1	2		1.73352	0.0031664	0.106318	0.0625	1
CM_028589	36	Down syndrome critical region gene 6	chr21	NM_018962	Hs.254560	DSCR6	212	CM_028589	1	1	1	1	CM_028589	2		1.67552	0.0087033	0.151762	0.09375	1	2.01581	0.0040087	0.830823	0.1
CM_003293	37	cadherin 8, type 2	chr16	NM_001796	Hs.368322	CDH8	33	1	1	1	CM_003293	CM_003293	1	2		1.78133	0.0044794	0.119421	0.03125	1
CM_015873	38	ISY1 splicing factor homolog (S. cerevisiae)	chr3	NM_020701	Hs.512661	ISY1	50	1	1	1	CM_015873	CM_015873	1	2		1.95488	0.0052459	0.126911	0.0625	1					2.4264	0.0064763	0.997626	0.2
CM_005475	39	zeta-chain (TCR) associated protein kinase 70kDa	chr2	NM_207519	Hs.234569	ZAP70	37	1	1	CM_005475	1	CM_005475	1	2		1.56051	0.0021104	0.0922315	0.0625	1
CM_009174	40	CKLF-like MARVEL transmembrane domain containing 7	chr3	NM_138410	Hs.440494	CMTM7	42	CM_009174	1	CM_009174	1	1	1	2		1.63545	0.0081387	0.149002	0.125	1
CM_029636	41	calcium channel, voltage-dependent, gamma subunit 2	chr22	NM_006078	Hs.670146	CACNG2	351	CM_029636	1	1	CM_029636	1	1	2		1.5624	0.007799	0.147045	0.0625	1
CM_032788	42	chemokine (C-C motif) ligand 8	chr17	NM_005623	Hs.271387	CCL8	314	1	1	1	CM_032788	1	CM_032788	2		1.62753	0.0025178	0.096167	0.125	1	2.78428	0.0011071	0.830823	0.1
CM_018200	43	protein tyrosine phosphatase, receptor type, A	chr20	NM_080840	Hs.269577	PTPRA	731	1	1	1	CM_018200	CM_018200	1	2		2.02955	0.0068236	0.137607	0.03125	1
CM_019869	44	chromosome 19 open reading frame 66	chr19	NM_018381	Hs.655613	C19orf66	85	CM_019869	1	CM_019869	1	1	1	2		2.28538	0.0088284	0.152144	0.0625	1					3.46405	0.0081887	0.997626	0.2
CM_018747	45	nebulette	chr10	NM_213569	Hs.5025	NEBL	394	1	CM_018747	1	1	1	CM_018747	2		1.80157	0.0025494	0.0965047	0.0625	1
CM_031175	46	glycoprotein (transmembrane) nmb	chr7	BC011595	Hs.190495	GPNMB	43	CM_031175	1	CM_031175	1	1	1	2		2.13143	0.0081487	0.149002	0.125	1
CM_031163	47	major histocompatibility complex, class II, DM beta	chr6	NM_002118	Hs.654428	HLA-DMB	250	1	1	1	CM_031163	CM_031163	1	2		1.49501	0.0080375	0.14855	0.03125	1	2.78721	0.0028541	0.830823	0.1
CM_015931	48	N-ethylmaleimide-sensitive factor attachment protein, alpha	chr19	NM_003827	Hs.126938|Hs.706953	NAPA	65	1	1	1	CM_015931	CM_015931	1	2		2.10664	0.0024676	0.095891	0.03125	1					2.25538	0.0098964	0.997626	0.1
CM_021769	49	chromosome 12 open reading frame 49	chr12	NM_024738	Hs.592011	C12orf49	157	CM_021769	1	CM_021769	1	1	1	2		1.90491	0.0058156	0.129419	0.0625	1
CM_010297	50	ATP-binding cassette, sub-family B (MDR/TAP), member 10	chr1	BC064930	Hs.17614	ABCB10	130	1	CM_010297	1	1	1	CM_010297	2		1.94281	0.0059402	0.131098	0.0625	1
CM_030470	51	endonuclease/exonuclease/phosphatase family domain containing 1	chr7	NM_030636	Hs.487994|Hs.670591	EEPD1	563	1	1	1	CM_030470	CM_030470	1	2		1.52336	0.0018091	0.0880121	0.03125	1					1.93869	0.0073182	0.997626	0.1
CM_014414	52	mal, T-cell differentiation protein	chr2	NM_002371	Hs.80395	MAL	1002	1	1	1	CM_014414	CM_014414	1	2		1.73911	0.0041845	0.117684	0.125	1
CM_015368	53	mitochondrial ribosomal protein L50	chr9	NM_019051	Hs.288224	MRPL50	126	1	1	1	CM_015368	CM_015368	1	2		1.64002	0.000745	0.0676542	0.0625	1
CM_011474	54	chromosome 4 open reading frame 42	chr4	BC013775	Hs.561314|Hs.646099	C4orf42	264	CM_011474	1	CM_011474	1	1	1	2		1.94565	0.0093458	0.15553	0.0625	1
CM_017468	55	family with sequence similarity 83, member H	chr8	NM_198488	Hs.67776|Hs.713170	FAM83H	390	1	1	1	CM_017468	CM_017468	1	2		1.49225	0.0079252	0.147752	0.0625	1
SalmP351986_43	56	NA	NA	NA	NA	NA	NA	1	1	1	SalmP351986_43	SalmP351986_43	1	2		1.67943	0.0013223	0.0831427	0.0625	1	2.4335	0.0023123	0.830823	0.1
CM_028605	57	single immunoglobulin and toll-interleukin 1 receptor (TIR) domain	chr11	NM_021805	Hs.501624	SIGIRR	217	1	1	1	CM_028605	CM_028605	1	2		1.58049	0.0025967	0.0969478	0.0625	1
CM_020176	58	calcium binding protein P22	chr15	NM_007236	Hs.406234|Hs.706184	CHP	4	1	1	CM_020176	1	1	1	1		1.55446	0.0022929	0.0929008	0.03125	1
CM_018182	59	Sjogren syndrome nuclear autoantigen 1	chr9	NM_003731	Hs.530314	SSNA1	716	1	1	1	CM_018182	1	1	1		1.48166	0.002027	0.0919815	0.0625	1
CM_012882	60	NA	chr7	NM_031295	NA	NA	382	1	CM_012882	1	1	1	1	1		1.49547	0.0047821	0.123061	0.0625	1
CM_003115	61	forkhead box C2 (MFH-1, mesenchyme forkhead 1)	chr16	NM_005251	Hs.436448	FOXC2	23	1	1	CM_003115	1	1	1	1		1.48067	0.001471	0.084885	0.03125	1
CM_016891	62	minichromosome maintenance complex component 3	chr6	NM_002388	Hs.179565	MCM3	282	1	1	1	1	CM_016891	1	1		1.54358	0.0006783	0.0676542	0.03125	1
CM_028780	63	fructose-1,6-bisphosphatase 1	chr9	NM_000507	Hs.494496	FBP1	256	1	1	1	1	CM_028780	1	1		1.5253	0.0006175	0.0671832	0.03125	1
CM_029472	64	zinc finger protein 740	chr12	NM_001004304	Hs.524458	ZNF740	336	1	CM_029472	1	1	1	1	1		1.49762	0.0045173	0.119634	0.03125	1
CM_020054	65	tribbles homolog 1 (Drosophila)	chr8	NM_025195	Hs.444947	TRIB1	41	1	1	1	CM_020054	1	1	1		1.70652	0.0030503	0.104526	0.0625	1
CM_016032	66	espin-like	chr2	NM_194312	Hs.127724	ESPNL	88	1	1	1	1	1	CM_016032	1		1.4555	0.0007588	0.0676542	0.03125	1
CM_009285	67	odorant binding protein 2B	chr9	AJ251027	Hs.449629	OBP2B	47	1	CM_009285	1	1	1	1	1		1.45547	0.0038865	0.115127	0.03125	1
CM_027347	68	differentially expressed in FDCP 6 homolog (mouse)	chr6	NM_022047	Hs.15476	DEF6	60	1	1	1	1	1	CM_027347	1		1.49984	0.0058047	0.129419	0.03125	1
CM_026128	69	PHD finger protein 16	chrX	NM_014735	Hs.371977	PHF16	202	CM_026128	1	1	1	1	1	1		1.50856	0.0027658	0.0985778	0.03125	1
CM_028274	70	twinfilin, actin-binding protein, homolog 2 (Drosophila)	chr3	NM_007284	Hs.436439	TWF2	159	1	1	1	CM_028274	1	1	1		1.44188	0.0076214	0.14528	0.0625	1	2.14547	0.0067697	0.830823	0.1
CM_002788	71	protocadherin 8	chr13	NM_002590	Hs.19492	PCDH8	235	1	CM_002788	1	1	1	1	1		1.62692	0.0033763	0.108938	0.03125	1
CM_002692	72	anaphase promoting complex subunit 2	chr9	NM_013366	Hs.533262	ANAPC2	288	1	1	1	1	CM_002692	1	1		1.40686	0.0063994	0.135509	0.03125	1
CM_015502	73	chromosome 19 open reading frame 70	chr19	NM_205767	Hs.356626	C19orf70	62	1	1	1	1	1	CM_015502	1		1.45176	0.0048527	0.123648	0.0625	1
CM_027212	74	alkB, alkylation repair homolog 7 (E. coli)	chr19	NM_032306	Hs.111099	ALKBH7	44	1	1	1	1	CM_027212	1	1		1.38797	0.0077523	0.146645	0.0625	1
CM_003467	75	nodal homolog (mouse)	chr10	NM_018055	Hs.370414	NODAL	62	1	1	1	1	CM_003467	1	1		1.41966	0.0076799	0.145996	0.0625	1
CM_004197	76	forkhead box N1	chr17	NM_003593	Hs.663679	FOXN1	276	1	1	1	1	1	CM_004197	1		1.43815	0.0085515	0.150909	0.0625	1
CM_024919	77	GTP cyclohydrolase I feedback regulator	chr15	NM_005258	Hs.631717	GCHFR	734	1	1	CM_024919	1	1	1	1		1.45821	0.0027338	0.0985778	0.03125	1
CM_017864	78	chromosome 14 open reading frame 4	chr14	NM_024496	Hs.179260	C14orf4	533	1	CM_017864	1	1	1	1	1		1.5712	0.0005703	0.0671832	0.03125	1	2.63872	0.0047886	0.830823	0.1
CM_026710	79	Rho guanine exchange factor (GEF) 16	chr1	NM_014448	Hs.87435	ARHGEF16	4	1	1	1	1	CM_026710	1	1		1.4187	0.005382	0.12857	0.03125	1
CM_030469	80	cystinosis, nephropathic	chr17	NM_004937	Hs.187667	CTNS	563	CM_030469	1	1	1	1	1	1		1.51602	0.0054848	0.129222	0.0625	1
CM_029549	81	oculocutaneous albinism II	chr15	NM_000275	Hs.654411	OCA2	343	CM_029549	1	1	1	1	1	1		1.45715	0.0046996	0.121642	0.03125	1
CM_023295	82	denticleless homolog (Drosophila)	chr1	NM_016448	Hs.656473	DTL	337	1	1	CM_023295	1	1	1	1		1.69432	0.0053815	0.12857	0.0625	1
CM_008479	83	keratin 75	chr12	NM_004693	Hs.697046	KRT75	4	CM_008479	1	1	1	1	1	1		1.52937	0.0021176	0.0922315	0.03125	1
CM_019580	84	G protein-coupled receptor 133	chr12	NM_198827	Hs.656754	GPR133	172	1	1	1	CM_019580	1	1	1		1.49934	0.0026202	0.0972016	0.0625	1
CM_014842	85	zona pellucida binding protein 2	chr17	NM_198844	Hs.367245	ZPBP2	389	1	1	1	1	1	CM_014842	1		1.52209	0.0050293	0.124843	0.0625	1
CM_004693	86	phosphatidylinositol-4-phosphate 5-kinase, type I, gamma	chr19	NM_012398	Hs.282177	PIP5K1C	412	1	1	CM_004693	1	1	1	1		1.3867	0.0067693	0.137293	0.03125	1
CM_012883	87	zinc finger CCCH-type, antiviral 1	chr7	BX571742	Hs.133512	ZC3HAV1	382	1	CM_012883	1	1	1	1	1		1.42515	0.0027076	0.0985778	0.03125	1
CM_005051	88	serine/threonine kinase 36, fused homolog (Drosophila)	chr2	AF200815	Hs.471404	STK36	692	1	1	1	CM_005051	1	1	1		1.52741	0.0024771	0.095891	0.0625	1
CM_005922	89	kelch-like 25 (Drosophila)	chr15	AK092231	Hs.498371	KLHL25	814	CM_005922	CM_005922	CM_005922	1	1	CM_005922	4						0
CM_028877	90	histocompatibility (minor) 13	chr20	NM_030789	Hs.373741	HM13	274	1	CM_028877	1	CM_028877	CM_028877	CM_028877	4						0					2.5372	0.0019796	0.997626	0.1
CM_024341	91	dickkopf homolog 1 (Xenopus laevis)	chr10	NM_012242	Hs.40499	DKK1	519	CM_024341	CM_024341	CM_024341	1	1	CM_024341	4						0
CM_007460	92	poly(A)-specific ribonuclease (deadenylation nuclease)	chr16	BC050029	Hs.253197	PARN	258	1	CM_007460	1	CM_007460	CM_007460	CM_007460	4						0					2.91631	0.0052874	0.997626	0.1
CM_008008	93	guanylate cyclase 1, soluble, alpha 3	chr4	BC012627	Hs.24258	GUCY1A3	105	CM_008008	CM_008008	CM_008008	1	1	CM_008008	4						0
CM_014629	94	MYST histone acetyltransferase 1	chr16	AF289578	Hs.533803	MYST1	1707	1	CM_014629	1	CM_014629	CM_014629	CM_014629	4						0
CM_023782	95	NADPH dependent diflavin oxidoreductase 1	chr9	NM_014434	Hs.712847	NDOR1	395	1	CM_023782	1	CM_023782	CM_023782	CM_023782	4						0					2.85208	0.0096437	0.997626	0.2
CM_017801	96	cold inducible RNA binding protein	chr19	NM_001280	Hs.634522|Hs.664127	CIRBP	512	CM_017801	CM_017801	CM_017801	1	1	CM_017801	4						0					3.32802	0.0005045	0.929934	0.1
CM_002782	97	protein kinase C, theta	chr10	NM_006257	Hs.498570	PRKCQ	238	1	CM_002782	1	1	CM_002782	CM_002782	3						0
CM_006304	98	development and differentiation enhancing factor 2	chr2	AB007860	Hs.555902	DDEF2	521	1	CM_006304	CM_006304	1	1	CM_006304	3						0
CM_009179	99	short stature homeobox	chrX	NM_000451	Hs.105932	SHOX	42	CM_009179	1	1	CM_009179	CM_009179	1	3						0
CM_023731	100	Meis homeobox 3	chr19	NM_001009813	Hs.380923	MEIS3	385	CM_023731	CM_023731	CM_023731	1	1	1	3						0
CM_004751	101	insulin receptor	chr19	NM_000208	Hs.465744	INSR	459	CM_004751	1	CM_004751	1	1	CM_004751	3						0
CM_029901	102	chromosome 17 open reading frame 28	chr17	NM_030630	Hs.11067	C17orf28	407	1	CM_029901	CM_029901	1	1	CM_029901	3						0
CM_022259	103	RAB20, member RAS oncogene family	chr13	NM_017817	Hs.508720	RAB20	216	CM_022259	1	CM_022259	1	1	CM_022259	3						0
CM_015573	104	kelch repeat and BTB (POZ) domain containing 3	chr11	NM_152433	Hs.101949	KBTBD3	38	1	CM_015573	1	1	CM_015573	CM_015573	3						0
CM_013004	105	homer homolog 3 (Drosophila)	chr19	NM_004838	Hs.410683	HOMER3	414	1	CM_013004	1	1	CM_013004	CM_013004	3						0
CM_018663	106	mutS homolog 5 (E. coli)	chr6	NM_002441	Hs.647011	MSH5	424	1	CM_018663	CM_018663	1	1	CM_018663	3						0
CM_005530	107	EPH receptor B1	chr3	NM_004441	Hs.116092	EPHB1	127	1	1	CM_005530	CM_005530	CM_005530	1	3						0
CM_008574	108	complement component 4B (Childo blood group)	chr6	NM_000592	Hs.534847	C4B	13	1	1	CM_008574	CM_008574	1	CM_008574	3						0
CM_002114	109	MYST histone acetyltransferase (monocytic leukemia) 3	chr8	AK027361	Hs.491577	MYST3	956	1	CM_002114	1	1	1	CM_002114	2						0
CM_019506	110	FGF receptor activating protein 1	chr11	NM_014489	Hs.133968	FRAG1	205	1	1	1	CM_019506	1	CM_019506	2						0
CM_030884	111	membrane protein, palmitoylated 3 (MAGUK p55 subfamily member 3)	chr17	NM_001932	Hs.396566	MPP3	897	CM_030884	1	CM_030884	1	1	1	2						0
CM_012560	112	major facilitator superfamily domain containing 9	chr2	NM_032718	Hs.590898	MFSD9	348	1	1	1	CM_012560	CM_012560	1	2						0
CM_000610	113	NA	chr8	hsa-mir-124a-2	NA	NA	514	1	1	1	CM_000610	1	CM_000610	2						0
CM_027540	114	SH3 domain binding glutamic acid-rich protein like 2	chr6	NM_031469	Hs.302772	SH3BGRL2	92	1	1	1	CM_027540	CM_027540	1	2						0
CM_001124	115	NA	chr1	U76	NA	NA	992	CM_001124	1	CM_001124	1	1	1	2						0
CM_006758	116	calcium/calmodulin-dependent protein kinase ID	chr10	NM_020397	Hs.659517	CAMK1D	404	1	CM_006758	1	1	1	CM_006758	2						0
CM_023280	117	NA	chr6	NM_004638	NA	NA	336	1	CM_023280	1	1	1	CM_023280	2						0
CM_005444	118	GNAS complex locus	chr20	AF064092	Hs.125898|Hs.694849	GNAS	75	1	1	1	CM_005444	CM_005444	1	2						0
CM_015746	119	TruB pseudouridine (psi) synthase homolog 2 (E. coli)	chr9	NM_015679	Hs.632685	TRUB2	32	1	1	1	CM_015746	CM_015746	1	2						0
CM_022910	120	arrestin domain containing 4	chr15	NM_183376	Hs.6093	ARRDC4	302	1	CM_022910	1	1	1	CM_022910	2						0
CM_005814	121	tousled-like kinase 1	chr2	AB004885	Hs.655640	TLK1	894	1	CM_005814	1	1	1	CM_005814	2						0
CM_018420	122	5', 3'-nucleotidase, cytosolic	chr17	NM_014595	Hs.67201	NT5C	481	1	1	1	CM_018420	CM_018420	1	2						0
CM_006327	123	transmembrane protein 115	chr3	NM_007024	Hs.91566	TMEM115	510	1	1	CM_006327	1	1	CM_006327	2						0
CM_026035	124	snail homolog 1 (Drosophila)	chr20	NM_005985	Hs.48029	SNAI1	241	CM_026035	1	CM_026035	1	1	1	2						0
CM_012583	125	tectonic family member 2	chr12	BC009112	Hs.167165	TCTN2	349	1	1	1	1	CM_012583	CM_012583	2						0
CM_004943	126	mitogen-activated protein kinase 9	chr5	NM_002752	Hs.654461	MAPK9	554	1	CM_004943	1	1	1	CM_004943	2						0
CM_024055	127	La ribonucleoprotein domain family, member 2	chr4	NM_018078	Hs.657067	LARP2	468	1	CM_024055	1	1	1	CM_024055	2						0
CM_010528	128	zinc finger, ZZ-type with EF-hand domain 1	chr17	AK128386	Hs.277624	ZZEF1	147	1	CM_010528	1	1	1	CM_010528	2						0
CM_033150	129	interleukin 21 receptor	chr16	NM_181078	Hs.210546	IL21R	99	1	CM_033150	1	1	1	CM_033150	2						0
CM_010706	130	homer homolog 3 (Drosophila)	chr19	Y18894	Hs.410683	HOMER3	157	1	1	1	CM_010706	CM_010706	1	2						0
CM_008450	131	ATP synthase, H+ transporting, mitochondrial F0 complex, subunit E	chr4	NM_007100	Hs.85539	ATP5I	18	1	CM_008450	1	1	1	CM_008450	2						0
CM_004344	132	DAB2 interacting protein	chr9	AB051530	Hs.522378	DAB2IP	306	CM_004344	1	CM_004344	1	1	1	2						0
CM_017356	133	glycosyltransferase-like domain containing 1	chr2	NM_024659	Hs.44780	GTDC1	364	1	CM_017356	1	1	1	CM_017356	2						0
CM_008368	134	clusterin	chr8	NM_001831	Hs.436657	CLU	45	1	1	1	CM_008368	1	CM_008368	2						0
CM_004774	135	protocadherin 1	chr5	BC035812	Hs.79769	PCDH1	481	1	1	1	CM_004774	CM_004774	1	2						0
CM_031525	136	orosomucoid 1	chr9	NM_000607	Hs.522356	ORM1	710	1	1	1	CM_031525	CM_031525	1	2						0
CM_021725	137	thioredoxin domain containing 5	chr6	NM_022085	Hs.150837	TXNDC5	153	1	1	1	CM_021725	1	CM_021725	2						0
CM_002803	138	protocadherin alpha subfamily C, 2	chr5	NM_018899	Hs.199343	PCDHAC2	227	1	1	1	CM_002803	CM_002803	1	2						0
CM_019229	139	T-box 15	chr1	NM_152380	Hs.146196	TBX15	271	1	1	1	CM_019229	CM_019229	1	2						0
CM_023813	140	SIX homeobox 1	chr14	NM_005982	Hs.714419	SIX1	403	1	1	1	CM_023813	1	CM_023813	2						0
CM_011517	141	keratin 7	chr12	NM_005556	Hs.411501|Hs.670221	KRT7	270	CM_011517	1	CM_011517	1	1	1	2						0
CM_016675	142	ceroid-lipofuscinosis, neuronal 3	chr16	NM_000086	Hs.628393	CLN3	224	1	1	1	CM_016675	CM_016675	1	2						0
CM_018883	143	NA	chr10	NM_031484	NA	NA	345	CM_018883	1	1	1	1	CM_018883	2						0
CM_007507	144	kinesin family member 16B	chr20	AB046810	Hs.101774	KIF16B	251	1	CM_007507	1	1	1	CM_007507	2						0
CM_016973	145	ring finger protein 113A	chrX	NM_006978	Hs.458365	RNF113A	297	1	CM_016973	1	1	1	CM_016973	2						0
CM_005143	146	RAB35, member RAS oncogene family	chr12	NM_006861	Hs.524788|Hs.714327	RAB35	805	1	1	CM_005143	1	1	CM_005143	2						0
CM_031810	147	G protein-coupled receptor 89B	chr1	NM_016334	Hs.645432	GPR89B	1920	1	1	1	CM_031810	CM_031810	1	2						0
CM_030962	148	integrin, alpha L (antigen CD11A (p180), lymphocyte function-associated antigen 1; alpha polypeptide)	chr16	BC008777	Hs.174103	ITGAL	899	1	CM_030962	1	1	CM_030962	1	2						0
CM_014524	149	inositol polyphosphate-5-phosphatase, 72 kDa	chr9	NM_019892	Hs.120998	INPP5E	1286	1	CM_014524	1	1	1	CM_014524	2						0
CM_028312	150	F-box protein 7	chr22	NM_012179	Hs.5912	FBXO7	162	1	1	1	CM_028312	1	CM_028312	2						0	7.96042	5.43e-05	0.723819	0.1	0.202256	0.0002397	0.929934	0.1
CM_002814	151	cadherin-like 24	chr14	AK025342	Hs.155912	CDH24	217	1	1	1	1	CM_002814	CM_002814	2						0
CM_015504	152	transmembrane protein 97	chr17	NM_014573	Hs.199695	TMEM97	62	1	1	1	CM_015504	CM_015504	1	2						0
CM_004450	153	numb homolog (Drosophila)-like	chr19	NM_004756	Hs.326953	NUMBL	332	1	CM_004450	1	1	1	CM_004450	2						0
CM_021640	154	protein kinase C and casein kinase substrate in neurons 2	chr22	NM_007229	Hs.162877	PACSIN2	146	1	CM_021640	1	1	1	CM_021640	2						0					3.18958	0.007911	0.997626	0.2
CM_025878	155	vacuolar protein sorting 16 homolog (S. cerevisiae)	chr20	NM_022575	Hs.269577	VPS16	274	1	1	1	CM_025878	CM_025878	1	2						0
CM_019681	156	acyl-CoA synthetase long-chain family member 6	chr5	NM_001009185	Hs.14945	ACSL6	131	1	1	1	CM_019681	CM_019681	1	2						0
CM_011301	157	polymerase (DNA directed) iota	chr18	NM_007195	Hs.438533	POLI	238	CM_011301	1	CM_011301	1	1	1	2						0
CM_029935	158	Wolf-Hirschhorn syndrome candidate 1-like 1	chr8	NM_017778	Hs.700599	WHSC1L1	424	CM_029935	1	CM_029935	1	1	1	2						0
CM_004269	159	cyclin B1	chr5	NM_031966	Hs.23960	CCNB1	294	CM_004269	1	CM_004269	1	1	1	2						0
CM_001965	160	E1A binding protein p400	chr12	NM_015409	Hs.699245	EP400	453	1	CM_001965	1	1	1	CM_001965	2						0
CM_011325	161	F-box and leucine-rich repeat protein 2	chr3	NM_012157	Hs.475872	FBXL2	242	1	CM_011325	1	1	1	CM_011325	2						0
CM_025973	162	solute carrier family 12 (sodium/chloride transporters), member 3	chr16	NM_000339	Hs.669115	SLC12A3	252	CM_025973	1	1	CM_025973	1	1	2						0
CM_002097	163	transducin-like enhancer of split 3 (E(sp1) homolog, Drosophila)	chr15	NM_005078	Hs.709205	TLE3	807	1	CM_002097	1	1	1	CM_002097	2						0
CM_004759	164	numb homolog (Drosophila)-like	chr19	NM_004756	Hs.326953	NUMBL	468	CM_004759	1	CM_004759	1	1	1	2						0
CM_000175	165	NA	chr17	hsa-mir-324	NA	NA	1	CM_000175	1	CM_000175	1	1	1	2						0
CM_010130	166	splicing factor 3a, subunit 2, 66kDa	chr19	NM_007165	Hs.115232	SF3A2	115	CM_010130	1	CM_010130	1	1	1	2						0
CM_026186	167	NA	chr19	NM_004868	NA	NA	167	1	1	1	CM_026186	CM_026186	1	2						0
CM_015610	168	iroquois homeobox 3	chr16	NM_024336	Hs.499205	IRX3	16	CM_015610	1	CM_015610	1	1	1	2						0
CM_028538	169	tubulin, alpha 1b	chr12	NM_006082	Hs.524390	TUBA1B	202	CM_028538	1	CM_028538	1	1	1	2						0
CM_017556	170	GINS complex subunit 4 (Sld5 homolog)	chr8	NM_032336	Hs.656996	GINS4	427	1	1	1	CM_017556	CM_017556	1	2						0
CM_025196	171	solute carrier family 29 (nucleoside transporters), member 3	chr10	NM_018344	Hs.438419	SLC29A3	482	1	CM_025196	1	1	1	CM_025196	2						0
CM_031915	172	interferon, gamma-inducible protein 16	chr1	NM_005531	Hs.380250	IFI16	905	1	1	CM_031915	1	CM_031915	1	2						0
CM_015393	173	claudin 10	chr13	NM_006984	Hs.534377	CLDN10	112	1	1	1	CM_015393	CM_015393	1	2						0
CM_018175	174	zinc finger, CCHC domain containing 24	chr10	NM_153367	Hs.523080	ZCCHC24	714	1	1	1	CM_018175	1	CM_018175	2						0	3.94129	0.0068405	0.830823	0.2
CM_012743	175	interferon gamma receptor 2 (interferon gamma transducer 1)	chr21	NM_005534	Hs.634632	IFNGR2	360	1	CM_012743	1	1	1	CM_012743	2						0
CM_030029	176	ADAM metallopeptidase domain 33	chr20	NM_025220	Hs.173716	ADAM33	465	1	1	1	CM_030029	CM_030029	1	2						0
CM_010833	177	keratin 18	chr12	NM_000224	Hs.406013	KRT18	170	1	CM_010833	1	1	1	CM_010833	2						0
CM_021231	178	ZXD family zinc finger C	chr3	NM_025112	Hs.440049	ZXDC	104	1	1	1	CM_021231	1	CM_021231	2						0
CM_008243	179	polymerase (RNA) II (DNA directed) polypeptide G	chr11	NM_002696	Hs.14839	POLR2G	69	1	1	1	CM_008243	CM_008243	1	2						0
CM_008279	180	acyl-CoA synthetase bubblegum family member 1	chr15	NM_015162	Hs.655760	ACSBG1	59	1	1	1	CM_008279	CM_008279	1	2						0
CM_025767	181	melanophilin	chr2	NM_024101	Hs.102406	MLPH	295	1	CM_025767	1	CM_025767	1	1	2						0
CM_031319	182	procollagen C-endopeptidase enhancer 2	chr3	NM_013363	Hs.8944	PCOLCE2	568	CM_031319	1	CM_031319	1	1	1	2						0
CM_033144	183	interleukin 10	chr1	NM_000572	Hs.193717	IL10	597	1	CM_033144	1	1	1	CM_033144	2						0
CM_032952	184	poly(rC) binding protein 4	chr3	NM_033008	Hs.20930	PCBP4	669	1	CM_032952	1	1	1	CM_032952	2						0
CM_005568	185	Janus kinase 3 (a protein tyrosine kinase, leukocyte)	chr19	U31601	Hs.515247	JAK3	249	1	CM_005568	1	1	CM_005568	1	2						0
CM_020562	186	chromosome 5 open reading frame 33	chr5	NM_153013	Hs.81907	C5orf33	38	1	1	1	CM_020562	1	CM_020562	2						0
CM_013398	187	complement component 4A (Rodgers blood group)	chr6	BC063289	Hs.714747	C4A	505	1	1	1	CM_013398	CM_013398	1	2						0
CM_000912	188	NA	chr5	ACA13	NA	NA	300	CM_000912	1	CM_000912	1	1	1	2						0
CM_019058	189	chromosome 11 open reading frame 46	chr11	NM_152316	Hs.502208	C11orf46	303	1	1	1	CM_019058	CM_019058	1	2						0
CM_030052	190	chaperonin containing TCP1, subunit 6A (zeta 1)	chr7	NM_001762	Hs.82916	CCT6A	475	1	1	1	CM_030052	CM_030052	1	2						0
CM_030136	191	splicing factor 3b, subunit 3, 130kDa	chr16	NM_012426	Hs.514435	SF3B3	495	1	1	1	CM_030136	CM_030136	1	2						0
CM_032260	192	interleukin 21 receptor	chr16	NM_181078	Hs.210546	IL21R	324	1	CM_032260	1	1	1	CM_032260	2						0
CM_023104	193	poly(A)-specific ribonuclease (PARN)-like domain containing 1	chr6	NM_173516	Hs.349077	PNLDC1	317	1	CM_023104	1	1	1	CM_023104	2						0
CM_031126	194	receptor (chemosensory) transporter protein 4	chr3	NM_022147	Hs.43388	RTP4	100	1	1	1	CM_031126	CM_031126	1	2						0
CM_021777	195	F-box protein 38	chr5	NM_030793	Hs.483772	FBXO38	158	1	CM_021777	1	1	1	CM_021777	2						0
CM_014997	196	B-cell CLL/lymphoma 11B (zinc finger protein)	chr14	NM_022898	Hs.709690	BCL11B	301	1	CM_014997	1	1	1	CM_014997	2						0
CM_004517	197	PRP19/PSO4 pre-mRNA processing factor 19 homolog (S. cerevisiae)	chr11	NM_014502	Hs.502705	PRPF19	347	1	CM_004517	CM_004517	1	1	1	2						0
CM_005769	198	WAS protein family, member 2	chr1	BC040943	Hs.590909	WASF2	927	1	1	CM_005769	CM_005769	1	1	2						0
CM_018495	199	discoidin, CUB and LCCL domain containing 1	chr6	NM_173674	Hs.658304	DCBLD1	459	1	1	1	CM_018495	CM_018495	1	2						0
CM_017839	200	insulin receptor substrate 4	chrX	NM_003604	Hs.592215	IRS4	524	1	CM_017839	1	1	CM_017839	1	2						0
CM_015212	201	nidogen 1	chr1	NM_002508	Hs.356624	NID1	222	1	1	1	CM_015212	CM_015212	1	2						0
CM_012466	202	protein tyrosine phosphatase-like (proline instead of catalytic arginine), member A	chr10	AY455942	Hs.114062	PTPLA	341	CM_012466	1	CM_012466	1	1	1	2						0
CM_008360	203	NK6 homeobox 1	chr4	NM_006168	Hs.546270	NKX6-1	46	1	1	1	CM_008360	CM_008360	1	2						0
CM_022338	204	biliverdin reductase A	chr7	NM_000712	Hs.488143	BLVRA	227	1	CM_022338	1	1	CM_022338	1	2						0
CM_003739	205	RAB11A, member RAS oncogene family	chr15	NM_004663	Hs.321541	RAB11A	124	1	1	CM_003739	CM_003739	1	1	2						0
CM_030109	206	bromodomain containing 2	chr6	NM_005104	Hs.75243	BRD2	490	1	1	1	CM_030109	1	CM_030109	2						0
CM_027589	207	homeobox C11	chr12	NM_014212	Hs.127562	HOXC11	96	1	1	1	CM_027589	CM_027589	1	2						0
CM_023757	208	PAN2 polyA specific ribonuclease subunit homolog (S. cerevisiae)	chr12	NM_014871	Hs.273397	PAN2	391	CM_023757	1	CM_023757	1	1	1	2						0
CM_024652	209	nuclear factor of kappa light polypeptide gene enhancer in B-cells inhibitor-like 2	chr8	NM_013432	Hs.675285	NFKBIL2	599	1	1	CM_024652	1	1	1	1						0
CM_008524	210	interleukin 6 receptor	chr1	NM_000565	Hs.709210	IL6R	5	1	1	1	1	1	CM_008524	1						0
CM_009658	211	NA	chr14	NM_017936	NA	NA	87	1	1	1	1	1	CM_009658	1						0
CM_013108	212	synaptophysin-like 1	chr7	NM_006754	Hs.80919	SYPL1	443	1	1	1	1	1	CM_013108	1						0
CM_018002	213	chromosome 11 open reading frame 84	chr11	NM_138471	Hs.502793	C11orf84	584	1	1	1	1	1	CM_018002	1						0
CM_000896	214	NA	chr3	hTR	NA	NA	47	1	1	1	CM_000896	1	1	1						0
CM_031742	215	CD2 molecule	chr1	NM_001767	Hs.523500	CD2	894	1	1	1	1	CM_031742	1	1						0
CM_008918	216	solute carrier family 1 (glial high affinity glutamate transporter), member 3	chr5	BC054475	Hs.481918	SLC1A3	33	1	1	CM_008918	1	1	1	1						0
CM_013800	217	vimentin	chr10	AK093924	Hs.642813	VIM	587	1	1	CM_013800	1	1	1	1						0
CM_008548	218	zinc finger, MYND domain containing 11	chr10	AY732489	Hs.292265	ZMYND11	8	1	1	CM_008548	1	1	1	1						0
CM_016092	219	PR domain containing 14	chr8	NM_024504	Hs.287532	PRDM14	101	1	1	1	1	1	CM_016092	1						0
CM_010732	220	RAB7A, member RAS oncogene family	chr3	BC008721	Hs.15738|Hs.714710	RAB7A	159	1	1	CM_010732	1	1	1	1						0
CM_012118	221	peptidylprolyl cis/trans isomerase, NIMA-interacting 1	chr19	NM_006221	Hs.465849	PIN1	310	1	1	1	1	1	CM_012118	1						0
CM_029510	222	SH2 domain containing 3C	chr9	NM_005489	Hs.306412	SH2D3C	340	1	1	1	1	1	CM_029510	1						0
CM_012690	223	MLF1 interacting protein	chr4	NM_024629	Hs.481307|Hs.575032	MLF1IP	356	1	1	CM_012690	1	1	1	1						0
CM_021202	224	chromosome 15 open reading frame 38	chr15	NM_182616	Hs.6734	C15orf38	102	1	1	1	1	CM_021202	1	1						0
CM_004956	225	delta-like 3 (Drosophila)	chr19	NM_016941	Hs.127792	DLL3	563	1	1	1	1	1	CM_004956	1						0
CM_000096	226	NA	chr15	hsa-mir-211	NA	NA	28	1	1	1	1	CM_000096	1	1						0
CM_011938	227	hydroxysteroid (17-beta) dehydrogenase 7	chr1	AK022929	Hs.492925	HSD17B7	300	1	1	1	1	CM_011938	1	1						0
CM_004119	228	brain-specific angiogenesis inhibitor 1	chr8	NM_001702	Hs.194654	BAI1	244	1	1	CM_004119	1	1	1	1						0
CM_028865	229	pleckstrin homology domain containing, family M (with RUN domain) member 1	chr17	NM_014798	Hs.514242	PLEKHM1	272	1	1	1	1	1	CM_028865	1						0
CM_003079	230	ring finger and CHY zinc finger domain containing 1	chr4	NM_001008925	Hs.48297	RCHY1	48	1	1	1	CM_003079	1	1	1						0
CM_018443	231	cleft lip and palate associated transmembrane protein 1	chr19	NM_001294	Hs.444441	CLPTM1	472	1	1	1	1	CM_018443	1	1						0
CM_020951	232	thioredoxin-like 4A	chr18	NM_006701	Hs.465498	TXNL4A	74	1	1	CM_020951	1	1	1	1						0
CM_007783	233	tigger transposable element derived 1	chr2	BC035143	Hs.211823	TIGD1	171	CM_007783	1	1	1	1	1	1						0
CM_012749	234	heparanase 2	chr10	AF282885	Hs.500750	HPSE2	360	1	1	1	1	CM_012749	1	1						0
CM_032029	235	histamine receptor H2	chr5	NM_022304	Hs.247885	HRH2	1293	1	1	1	CM_032029	1	1	1						0
CM_004823	236	forkhead box B2	chr9	NM_001013735	Hs.553843	FOXB2	500	1	1	1	1	CM_004823	1	1						0
CM_017237	237	solute carrier family 6 (neurotransmitter transporter, betaine/GABA), member 12	chr12	NM_003044	Hs.437174	SLC6A12	346	1	1	CM_017237	1	1	1	1						0
CM_011985	238	paired box 9	chr14	NM_006194	Hs.132576|Hs.609574	PAX9	303	CM_011985	1	1	1	1	1	1						0
CM_004549	239	TAF2 RNA polymerase II, TATA box binding protein (TBP)-associated factor, 150kDa	chr8	AF026445	Hs.122752	TAF2	353	1	1	1	1	1	CM_004549	1						0
CM_028327	240	myosin binding protein C, fast type	chr19	NM_004533	Hs.85937	MYBPC2	163	1	1	1	1	1	CM_028327	1						0
CM_022323	241	major facilitator superfamily domain containing 10	chr4	NM_001120	Hs.632581	MFSD10	225	1	1	1	1	1	CM_022323	1						0
CM_011555	242	tumor necrosis factor (ligand) superfamily, member 13	chr17	NM_003808	Hs.54673	TNFSF13	276	1	1	1	1	CM_011555	1	1						0
CM_025677	243	polyhomeotic homolog 1 (Drosophila)	chr12	NM_004426	Hs.305985	PHC1	310	1	CM_025677	1	1	1	1	1						0
CM_032661	244	solute carrier family 44, member 2	chr19	NM_020428	Hs.631631	SLC44A2	268	1	1	1	1	CM_032661	1	1						0
CM_023767	245	aurora kinase C	chr19	NM_001015878	Hs.98338	AURKC	392	1	CM_023767	1	1	1	1	1						0
CM_006971	246	histone deacetylase 7	chr12	AY302468	Hs.200063	HDAC7	333	1	1	CM_006971	1	1	1	1						0
CM_002185	247	jun oncogene	chr1	NM_002228	Hs.714791	JUN	895	1	1	CM_002185	1	1	1	1						0
CM_017095	248	docking protein 6	chr18	NM_152721	Hs.569915	DOK6	319	1	1	CM_017095	1	1	1	1						0
CM_005550	249	tyrosine kinase, non-receptor, 2	chr3	BC028164	Hs.518513	TNK2	181	1	1	1	1	1	CM_005550	1						0
CM_007842	250	staphylococcal nuclease and tudor domain containing 1	chr7	BC017180	Hs.122523	SND1	145	1	1	1	CM_007842	1	1	1						0
CM_025426	251	ATP-binding cassette, sub-family G (WHITE), member 5	chr2	NM_022436	Hs.132992	ABCG5	425	1	CM_025426	1	1	1	1	1						0
CM_027814	252	holocytochrome c synthase (cytochrome c heme-lyase)	chrX	NM_005333	Hs.211571	HCCS	118	CM_027814	1	1	1	1	1	1						0
CM_004798	253	adenosine A2a receptor	chr22	NM_000675	Hs.197029|Hs.712771	ADORA2A	492	1	1	1	1	CM_004798	1	1						0
CM_022178	254	ADP-ribosylation factor-like 2	chr11	NM_001667	Hs.502836	ARL2	205	1	1	1	1	1	CM_022178	1						0
CM_029724	255	DAZ associated protein 1	chr19	NM_018959	Hs.222510	DAZAP1	360	CM_029724	1	1	1	1	1	1						0
CM_010266	256	acyl-CoA thioesterase 7	chr1	BC017365	Hs.126137	ACOT7	128	1	1	1	1	1	CM_010266	1						0
CM_024388	257	CKLF-like MARVEL transmembrane domain containing 4	chr16	NM_178818	Hs.699299	CMTM4	529	1	1	1	1	CM_024388	1	1						0					2.51049	0.0082581	0.997626	0.1
CM_021618	258	NA	chr8	NM_015066	NA	NA	144	1	1	1	1	1	CM_021618	1						0
CM_007806	259	X-ray repair complementing defective repair in Chinese hamster cells 3	chr14	NM_005432	Hs.714973	XRCC3	162	1	1	1	1	CM_007806	1	1						0
CM_009144	260	phospholipase C, delta 1	chr3	NM_006225	Hs.80776	PLCD1	41	1	1	1	1	1	CM_009144	1						0
CM_023086	261	ribosomal protein L9	chr4	NM_000661	Hs.412370|Hs.513083|Hs.655427|Hs.714695	RPL9	314	1	1	1	CM_023086	1	1	1						0
CM_029390	262	RAD54 homolog B (S. cerevisiae)	chr8	NM_012415	Hs.30561|Hs.710768	RAD54B	324	1	1	1	1	1	CM_029390	1						0	3.11023	0.0018121	0.830823	0.1
CM_006278	263	cyclic AMP phosphoprotein, 19 kD	chr15	NM_006628	Hs.713393|Hs.714723	ARPP-19	541	1	1	CM_006278	1	1	1	1						0
CM_031192	264	apolipoprotein C-I	chr19	NM_001645	Hs.110675	APOC1	812	1	1	1	1	CM_031192	1	1						0
CM_009442	265	UDP-glucose ceramide glucosyltransferase	chr9	NM_003358	Hs.304249|Hs.593014	UGCG	62	1	1	1	1	1	CM_009442	1						0
CM_019564	266	monoglyceride lipase	chr3	NM_007283	Hs.277035	MGLL	182	1	1	1	1	1	CM_019564	1						0
CM_018908	267	YME1-like 1 (S. cerevisiae)	chr10	NM_014263	Hs.74647|Hs.499145	YME1L1	339	1	1	1	1	CM_018908	1	1						0
CM_003532	268	insulin-like growth factor binding protein 3	chr7	BC064987	Hs.450230|Hs.697535	IGFBP3	86	CM_003532	1	1	1	1	1	1						0
CM_032840	269	B-cell CLL/lymphoma 6	chr3	NM_138931	Hs.478588	BCL6	1146	1	1	1	CM_032840	1	1	1						0
CM_009836	270	structural maintenance of chromosomes 2	chr9	NM_006444	Hs.119023	SMC2	97	1	1	1	1	CM_009836	1	1						0
CM_022716	271	PCF11, cleavage and polyadenylation factor subunit, homolog (S. cerevisiae)	chr11	NM_015885	Hs.128959	PCF11	285	1	1	1	CM_022716	1	1	1						0
CM_024924	272	myelin protein zero-like 1	chr1	NM_003953	Hs.493919	MPZL1	736	1	1	CM_024924	1	1	1	1						0
CM_032470	273	CKLF-like MARVEL transmembrane domain containing 8	chr3	NM_178868	Hs.154986	CMTM8	122	1	1	1	1	1	CM_032470	1						0
CM_020914	274	tripeptidyl peptidase I	chr11	NM_000391	Hs.523454	TPP1	69	1	CM_020914	1	1	1	1	1						0
CM_005549	275	solute carrier family 35, member B1	chr17	NM_005827	Hs.154073	SLC35B1	179	1	1	1	1	1	CM_005549	1						0
CM_002409	276	SMAD specific E3 ubiquitin protein ligase 1	chr7	NM_020429	Hs.189329	SMURF1	475	CM_002409	1	1	1	1	1	1						0
CM_008713	277	ubiquitin specific peptidase 15	chr12	BC020688	Hs.434951	USP15	26	1	1	1	1	1	CM_008713	1						0
CM_008509	278	NGFI-A binding protein 2 (EGR1 binding protein 2)	chr12	NM_005967	Hs.159223	NAB2	3	1	1	1	1	1	CM_008509	1						0
CM_000117	279	NA	chr20	hsa-mir-499	NA	NA	19	1	1	1	1	1	CM_000117	1						0
CM_032385	280	interleukin 1 family, member 5 (delta)	chr2	NM_012275	Hs.516301	IL1F5	84	1	1	1	1	CM_032385	1	1						0
CM_012139	281	RNA binding motif, single stranded interacting protein 1	chr2	NM_016839	Hs.470412	RBMS1	312	1	1	1	1	1	CM_012139	1						0
CM_030975	282	membrane-spanning 4-domains, subfamily A, member 6A	chr11	NM_022349	Hs.523702	MS4A6A	554	1	1	1	1	CM_030975	1	1						0
CM_026785	283	transcription factor EB	chr6	NM_007162	Hs.485360	TFEB	24	1	1	1	1	1	CM_026785	1						0
CM_005107	284	RAS guanyl releasing protein 4	chr19	AK097292	Hs.130434	RASGRP4	741	1	1	1	1	1	CM_005107	1						0
CM_008533	285	protein tyrosine phosphatase, receptor type, C-associated protein	chr11	NM_005608	Hs.155975	PTPRCAP	6	1	1	1	1	CM_008533	1	1						0
CM_026213	286	ATPase, Ca++ transporting, cardiac muscle, slow twitch 2	chr12	NM_001681	Hs.506759	ATP2A2	156	1	1	1	1	1	CM_026213	1						0
CM_013403	287	APEX nuclease (multifunctional DNA repair enzyme) 1	chr14	NM_001641	Hs.73722	APEX1	505	1	1	1	CM_013403	1	1	1						0
CM_019457	288	transmembrane protein 147	chr19	NM_032635	Hs.9234	TMEM147	222	1	1	1	1	CM_019457	1	1						0
CM_002743	289	Rho guanine nucleotide exchange factor (GEF) 3	chr3	NM_019555	Hs.476402	ARHGEF3	258	1	1	1	1	CM_002743	1	1						0
CM_027669	290	leucine rich repeat containing 55	chr11	NM_001005210	Hs.199853	LRRC55	104	1	1	1	1	CM_027669	1	1						0
CM_009429	291	NLR family, CARD domain containing 4	chr2	AY027788	Hs.574741	NLRC4	60	1	1	1	CM_009429	1	1	1						0
CM_011923	292	RAD9 homolog A (S. pombe)	chr11	NM_004584	Hs.655354	RAD9A	300	1	1	1	1	1	CM_011923	1						0
CM_014227	293	solute carrier family 9 (sodium/hydrogen exchanger), member 3 regulator 2	chr16	BC014513	Hs.440896	SLC9A3R2	834	1	1	1	CM_014227	1	1	1						0
CM_004201	294	v-rel reticuloendotheliosis viral oncogene homolog A (avian)	chr11	BC011603	Hs.502875	RELA	278	1	1	1	1	1	CM_004201	1						0
CM_010395	295	UPF3 regulator of nonsense transcripts homolog A (yeast)	chr13	BC023569	Hs.533855	UPF3A	138	1	1	1	1	1	CM_010395	1						0
CM_017761	296	vestigial like 2 (Drosophila)	chr6	NM_182645	Hs.99324	VGLL2	500	1	1	1	1	1	CM_017761	1						0
CM_003819	297	ras homolog gene family, member D	chr11	NM_014578	Hs.15114	RHOD	144	1	1	1	1	1	CM_003819	1						0
CM_017749	298	chromosome 2 open reading frame 50	chr2	NM_182500	Hs.406894	C2orf50	496	1	1	1	1	1	CM_017749	1						0
CM_018525	299	PEST proteolytic signal containing nuclear protein	chr3	NM_020357	Hs.545311|Hs.654949	PCNP	456	1	CM_018525	1	1	1	1	1						0
CM_003245	300	E74-like factor 3 (ets domain transcription factor, epithelial-specific )	chr1	NM_004433	Hs.67928	ELF3	29	1	1	1	1	1	CM_003245	1						0
CM_016997	301	eukaryotic translation initiation factor 4A, isoform 2	chr3	NM_001967	Hs.518475|Hs.599481	EIF4A2	301	1	1	1	1	1	CM_016997	1						0
CM_033338	302	NA	chr3	NM_138688	NA	NA	2049	1	1	1	CM_033338	1	1	1						0
CM_025614	303	NFU1 iron-sulfur cluster scaffold homolog (S. cerevisiae)	chr2	NM_001002755	Hs.430439	NFU1	330	1	1	CM_025614	1	1	1	1						0
CM_023704	304	succinate-CoA ligase, GDP-forming, beta subunit	chr3	NM_003848	Hs.655250	SUCLG2	380	1	1	1	1	CM_023704	1	1						0
CM_013474	305	CHK2 checkpoint homolog (S. pombe)	chr22	AF217975	Hs.291363|Hs.505297	CHEK2	515	1	1	1	CM_013474	1	1	1						0
CM_023610	306	diacylglycerol O-acyltransferase homolog 2 (mouse)	chr11	NM_032564	Hs.334305	DGAT2	366	1	CM_023610	1	1	1	1	1						0
CM_031142	307	RUN and FYVE domain containing 3	chr4	NM_014961	Hs.595749	RUFY3	108	1	1	1	CM_031142	1	1	1						0
CM_033184	308	hepatocyte growth factor (hepapoietin A; scatter factor)	chr7	NM_000601	Hs.396530	HGF	327	1	1	1	1	1	CM_033184	1						0
CM_026498	309	castor zinc finger 1	chr1	NM_017766	Hs.439894	CASZ1	77	1	1	1	1	1	CM_026498	1						0
CM_016184	310	Nipped-B homolog (Drosophila)	chr5	NM_015384	Hs.481927	NIPBL	119	1	1	1	1	1	CM_016184	1						0
CM_004628	311	forkhead box C1	chr6	NM_001453	Hs.348883	FOXC1	375	1	1	1	1	CM_004628	1	1						0
CM_003280	312	cadherin-like 24	chr14	AK025342	Hs.155912	CDH24	33	1	CM_003280	1	1	1	1	1						0
CM_028146	313	Src homology 2 domain containing E	chr1	NM_001010846	Hs.591481	SHE	149	1	1	1	1	1	CM_028146	1						0
CM_014860	314	RAB11 family interacting protein 5 (class I)	chr2	NM_015470	Hs.24557	RAB11FIP5	375	CM_014860	1	1	1	1	1	1						0
CM_019754	315	hyaluronan-mediated motility receptor (RHAMM)	chr5	NM_012484	Hs.72550	HMMR	109	1	1	1	CM_019754	1	1	1						0
CM_014036	316	choline kinase alpha	chr11	NM_001277	Hs.569019	CHKA	710	CM_014036	1	1	1	1	1	1						0
CM_005058	317	Rho GTPase activating protein 15	chr2	NM_018460	Hs.171011	ARHGAP15	695	1	CM_005058	1	1	1	1	1						0
CM_005334	318	plexin C1	chr12	NM_005761	Hs.584845	PLXNC1	961	1	CM_005334	1	1	1	1	1						0
CM_016424	319	SCY1-like 1 binding protein 1	chr1	NM_152281	Hs.183702	SCYL1BP1	163	1	1	CM_016424	1	1	1	1						0					2.09409	0.0049758	0.997626	0.1
CM_006110	320	solute carrier family 17 (anion/sugar transporter), member 5	chr6	AF244577	Hs.597422	SLC17A5	669	CM_006110	1	1	1	1	1	1						0
CM_029876	321	mediator complex subunit 6	chr14	NM_005466	Hs.497353	MED6	398	1	1	1	CM_029876	1	1	1						0
CM_005728	322	neurotrophic tyrosine kinase, receptor, type 3	chr15	NM_001007156	Hs.410969|Hs.706364	NTRK3	1137	CM_005728	1	1	1	1	1	1						0
CM_006609	323	tumor necrosis factor receptor superfamily, member 18	chr1	NM_004195	Hs.212680	TNFRSF18	442	1	1	1	1	CM_006609	1	1						0
CM_010513	324	aspartylglucosaminidase	chr4	NM_000027	Hs.207776	AGA	146	1	CM_010513	1	1	1	1	1						0
CM_011479	325	kinesin family member 11	chr10	NM_004523	Hs.8878	KIF11	265	1	1	1	1	1	CM_011479	1						0
CM_028001	326	zinc finger protein 329	chr19	NM_024620	Hs.458377	ZNF329	138	1	1	1	1	1	CM_028001	1						0
CM_016625	327	PMS1 postmeiotic segregation increased 1 (S. cerevisiae)	chr2	NM_000534	Hs.111749	PMS1	209	1	1	1	1	CM_016625	1	1						0
CM_008829	328	chromodomain helicase DNA binding protein 5	chr1	AK126012	Hs.522898	CHD5	30	CM_008829	1	1	1	1	1	1						0
CM_003469	329	promyelocytic leukemia	chr15	AF230406	Hs.526464	PML	63	1	1	1	1	1	CM_003469	1						0
CM_005595	330	EPH receptor B6	chr7	NM_004445	Hs.380089	EPHB6	307	1	1	1	1	1	CM_005595	1						0
CM_017927	331	LIM homeobox transcription factor 1, alpha	chr1	NM_177398	Hs.667312	LMX1A	557	1	1	1	CM_017927	1	1	1						0
CM_029195	332	calcium binding tyrosine-(Y)-phosphorylation regulated	chr18	NM_012189	Hs.511983	CABYR	303	1	1	1	1	CM_029195	1	1						0
CM_026713	333	bestrophin 2	chr19	NM_017682	Hs.435611	BEST2	5	1	1	1	1	1	CM_026713	1						0
CM_020983	334	chromodomain protein, Y-like 2	chr16	NM_152342	Hs.373908	CDYL2	78	1	1	1	1	CM_020983	1	1						0
CM_028359	335	Fas apoptotic inhibitory molecule	chr3	NM_018147	Hs.173438	FAIM	168	1	1	1	1	1	CM_028359	1						0
CM_030939	336	NA	chr19	NM_020241	NA	NA	982	1	1	CM_030939	1	1	1	1						0	2.92613	0.000742	0.830823	0.1
CM_000951	337	NA	chrX	ACA12	NA	NA	1121	1	1	1	1	1	CM_000951	1						0
CM_005523	338	dual-specificity tyrosine-(Y)-phosphorylation regulated kinase 2	chr12	NM_006482	Hs.173135	DYRK2	108	1	CM_005523	1	1	1	1	1						0
CM_008877	339	ClpX caseinolytic peptidase X homolog (E. coli)	chr15	AL136922	Hs.113823	CLPX	31	1	1	CM_008877	1	1	1	1						0
CM_026819	340	BTB (POZ) domain containing 7	chr14	NM_001002860	Hs.525549	BTBD7	26	1	1	1	1	1	CM_026819	1						0
CM_006097	341	ST3 beta-galactoside alpha-2,3-sialyltransferase 5	chr2	BC065936	Hs.415117	ST3GAL5	675	1	1	1	CM_006097	1	1	1						0
CM_009725	342	chromosome 9 open reading frame 46	chr9	NM_018465	Hs.584242	C9orf46	91	1	1	1	1	1	CM_009725	1						0
CM_009629	343	protease, serine, 3	chr9	NM_002771	Hs.654513	PRSS3	84	1	1	1	CM_009629	1	1	1						0
CM_029697	344	ATP synthase, H+ transporting, mitochondrial F1 complex, beta polypeptide	chr12	NM_001686	Hs.406510	ATP5B	357	1	1	1	1	1	CM_029697	1						0
CM_008028	345	myotubularin related protein 15	chr15	BC047882	Hs.584863	MTMR15	103	1	1	1	1	CM_008028	1	1						0
CM_023404	346	chromosome 22 open reading frame 25	chr22	NM_152906	Hs.474233	C22orf25	346	CM_023404	1	1	1	1	1	1						0
CM_011848	347	osteoclast stimulating factor 1	chr9	BC007459	Hs.494192	OSTF1	296	1	1	1	1	1	CM_011848	1						0
CM_004126	348	heat shock 70kDa protein 8	chr11	BC016179	Hs.702021	HSPA8	248	1	1	1	CM_004126	1	1	1						0
CM_005354	349	EPH receptor A7	chr6	AB209269	Hs.73962	EPHA7	677	1	1	1	1	CM_005354	1	1						0
CM_006692	350	pleckstrin homology-like domain, family A, member 1	chr12	NM_007350	Hs.602085	PHLDA1	425	1	CM_006692	1	1	1	1	1						0
CM_018736	351	zinc finger protein 428	chr19	NM_182498	Hs.99093	ZNF428	398	1	CM_018736	1	1	1	1	1						0
CM_027522	352	dolichyl pyrophosphate phosphatase 1	chr9	NM_020438	Hs.21701	DOLPP1	90	1	CM_027522	1	1	1	1	1						0					3.40328	0.0010432	0.997626	0.1
CM_029456	353	NA	chr4	NM_030633	NA	NA	334	1	1	1	1	1	CM_029456	1						0
CM_013210	354	mitochondrial ribosomal protein S2	chr9	NM_016034	Hs.382044	MRPS2	476	1	1	1	CM_013210	1	1	1						0
CM_017030	355	glutathione S-transferase, C-terminal domain containing	chr4	NM_024751	Hs.161429	GSTCD	308	1	1	1	CM_017030	1	1	1						0	2.64959	0.0023256	0.830823	0.1
CM_015418	356	ribosomal protein L12	chr9	NM_000976	Hs.408054	RPL12	101	1	1	CM_015418	1	1	1	1						0
CM_013986	357	reticulon 4 receptor	chr22	NM_023004	Hs.30868	RTN4R	693	1	1	1	CM_013986	1	1	1						0	3.02756	0.0022053	0.830823	0.1
CM_012542	358	deleted in azoospermia-like	chr3	BX648638	Hs.131179	DAZL	346	1	1	1	1	1	CM_012542	1						0
CM_004436	359	heat shock 70kDa protein 1B	chr6	NM_005346	Hs.274402	HSPA1B	328	1	1	1	1	CM_004436	1	1						0
CM_028502	360	chromatin modifying protein 2B	chr3	NM_014043	Hs.476930	CHMP2B	195	1	1	1	1	1	CM_028502	1						0
CM_010190	361	arginine vasopressin receptor 2	chrX	AF101728	Hs.567240	AVPR2	121	1	1	1	CM_010190	1	1	1						0
CM_027022	362	breast cancer metastasis suppressor 1	chr11	NM_015399	Hs.100426	BRMS1	36	1	1	1	CM_027022	1	1	1						0
CM_012984	363	protein kinase, cAMP-dependent, catalytic, beta	chr1	AB209189	Hs.487325	PRKACB	408	1	1	CM_012984	1	1	1	1						0
CM_012792	364	vacuolar protein sorting 45 homolog (S. cerevisiae)	chr1	NM_007259	Hs.443750	VPS45	365	1	1	CM_012792	1	1	1	1						0
CM_021674	365	phosphoglucomutase 2-like 1	chr11	NM_173582	Hs.26612	PGM2L1	149	1	1	CM_021674	1	1	1	1						0
CM_030268	366	NA	chr18	NM_030781	NA	NA	513	1	1	CM_030268	1	1	1	1						0
CM_022724	367	hypothetical protein FLJ10404	chr5	NM_019057	Hs.484289	FLJ10404	286	1	1	1	1	1	CM_022724	1						0
CM_009916	368	poly(A) binding protein, cytoplasmic 4 (inducible form)	chr1	BC065540	Hs.169900	PABPC4	101	1	1	1	1	1	CM_009916	1						0
CM_019848	369	mitochondrial ribosomal protein S15	chr1	NM_031280	Hs.352839	MRPS15	90	1	1	1	1	1	CM_019848	1						0
CM_020645	370	profilin family, member 4	chr2	NM_199346	Hs.442718	PFN4	42	1	CM_020645	1	1	1	1	1						0
CM_032011	371	activation-induced cytidine deaminase	chr12	NM_020661	Hs.149342	AICDA	1994	CM_032011	1	1	1	1	1	1						0	2.0365	0.009253	0.830823	0.1
CM_004697	372	guanine nucleotide binding protein (G protein), alpha activating activity polypeptide O	chr16	BC030027	Hs.709247	GNAO1	414	1	1	1	1	1	CM_004697	1						0
CM_003169	373	forkhead box D2	chr1	NM_004474	Hs.166188	FOXD2	9	1	1	1	CM_003169	1	1	1						0
CM_002107	374	wingless-type MMTV integration site family, member 9A	chr1	NM_003395	Hs.149504	WNT9A	901	1	CM_002107	1	1	1	1	1						0
CM_004411	375	protocadherin gamma subfamily A, 2	chr5	NM_018915	Hs.368160	PCDHGA2	321	1	1	1	1	1	CM_004411	1						0
CM_012063	376	COP9 constitutive photomorphogenic homolog subunit 7A (Arabidopsis)	chr12	NM_016319	Hs.530823	COPS7A	307	1	1	1	1	1	CM_012063	1						0
CM_030781	377	nasal embryonic LHRH factor	chr9	NM_015537	Hs.455336	NELF	757	1	1	1	1	CM_030781	1	1						0
CM_031735	378	CD40 ligand	chrX	NM_000074	Hs.592244	CD40LG	101	CM_031735	1	1	1	1	1	1						0
CM_008529	379	neurolysin (metallopeptidase M3 family)	chr5	AK027602	Hs.247460	NLN	6	1	1	1	1	CM_008529	1	1						0
CM_020085	380	additional sex combs like 2 (Drosophila)	chr2	NM_018263	Hs.594386	ASXL2	31	1	CM_020085	1	1	1	1	1						0
CM_013125	381	exocyst complex component 5	chr14	NM_006544	Hs.655158	EXOC5	448	1	1	1	1	CM_013125	1	1						0
CM_016301	382	ring-box 1	chr22	NM_014248	Hs.474949	RBX1	140	1	1	1	1	1	CM_016301	1						0
CM_007503	383	cysteine and glycine-rich protein 1	chr1	NM_004078	Hs.108080	CSRP1	251	1	1	1	CM_007503	1	1	1						0
CM_018963	384	adaptor-related protein complex 4, beta 1 subunit	chr1	NM_006594	Hs.515048	AP4B1	323	1	1	1	1	1	CM_018963	1						0
CM_017351	385	NADH dehydrogenase (ubiquinone) 1 beta subcomplex, 1, 7kDa	chr14	NM_004545	Hs.183435	NDUFB1	363	CM_017351	1	1	1	1	1	1						0
CM_024025	386	hypothetical protein FLJ23356	chr8	NM_032237	Hs.491646	FLJ23356	458	1	1	CM_024025	1	1	1	1						0
CM_003121	387	bone morphogenetic protein 3	chr4	NM_001201	Hs.387411	BMP3	17	1	1	1	CM_003121	1	1	1						0
CM_007217	388	hypothetical LOC100131053	chr1	AK095564	Hs.697104	LOC100131053	297	1	1	1	CM_007217	1	1	1						0
CM_012015	389	G protein-coupled receptor kinase 5	chr10	BC018116	Hs.524625	GRK5	304	1	1	1	CM_012015	1	1	1						0
CM_022055	390	adrenergic, alpha-2B-, receptor	chr2	NM_000682	Hs.247686	ADRA2B	190	1	1	1	CM_022055	1	1	1						0
CM_019285	391	upstream transcription factor 1	chr1	NM_007122	Hs.414880	USF1	261	1	1	1	1	CM_019285	1	1						0
CM_018127	392	F-box protein 36	chr2	NM_174899	Hs.140666	FBXO36	682	CM_018127	1	1	1	1	1	1						0
CM_030637	393	tetratricopeptide repeat domain 7A	chr2	NM_020458	Hs.370603	TTC7A	687	1	1	1	CM_030637	1	1	1						0
CM_022341	394	neuropeptides B/W receptor 1	chr8	NM_005285	Hs.248117	NPBWR1	227	1	1	1	1	1	CM_022341	1						0
CM_022245	395	thioredoxin domain containing 11	chr16	NM_015914	Hs.313847	TXNDC11	214	1	1	1	CM_022245	1	1	1						0
CM_025003	396	hydroxysteroid (17-beta) dehydrogenase 14	chr19	NM_016246	Hs.18788	HSD17B14	772	1	1	1	CM_025003	1	1	1						0
CM_009449	397	SHQ1 homolog (S. cerevisiae)	chr3	NM_018130	Hs.606584	SHQ1	62	1	1	CM_009449	1	1	1	1						0
CM_029791	398	methyl-CpG binding domain protein 3	chr19	NM_003926	Hs.178728	MBD3	373	1	1	1	CM_029791	1	1	1						0
CM_006880	399	choline acetyltransferase	chr10	AF305908	Hs.302002	CHAT	361	1	CM_006880	1	1	1	1	1						0	2.58547	0.0013146	0.830823	0.1
CM_018246	400	solute carrier family 17 (sodium-dependent inorganic phosphate cotransporter), member 7	chr19	NM_020309	Hs.375616	SLC17A7	768	1	1	CM_018246	1	1	1	1						0
CM_006224	401	interferon regulatory factor 1	chr5	BC009483	Hs.436061	IRF1	592	1	1	1	CM_006224	1	1	1						0
CM_025228	402	zinc finger protein 24	chr18	NM_006965	Hs.514802	ZNF24	469	1	1	1	1	CM_025228	1	1						0
CM_030374	403	ectonucleoside triphosphate diphosphohydrolase 3	chr3	NM_001248	Hs.441145	ENTPD3	545	1	1	1	CM_030374	1	1	1						0
CM_004792	404	G-protein signaling modulator 1 (AGS3-like, C. elegans)	chr9	BC009979	Hs.239370	GPSM1	490	1	1	CM_004792	1	1	1	1						0	1.86437	0.0071537	0.830823	0.1
CM_006116	405	CKLF-like MARVEL transmembrane domain containing 7	chr3	NM_138410	Hs.440494	CMTM7	664	1	CM_006116	1	1	1	1	1						0
CM_002022	406	excision repair cross-complementing rodent repair deficiency, complementation group 6	chr10	NM_000124	Hs.654449	ERCC6	542	1	1	1	1	1	CM_002022	1						0
CM_003002	407	pleckstrin homology-like domain, family B, member 2	chr3	CR749654	Hs.477114|Hs.668529|Hs.679140	PHLDB2	90	1	1	CM_003002	1	1	1	1						0
CM_029072	408	zinc finger protein 192	chr6	NM_006298	Hs.57679	ZNF192	295	1	1	1	1	CM_029072	1	1						0
CM_018758	409	zinc finger protein 414	chr19	NM_032370	Hs.515114	ZNF414	390	CM_018758	1	1	1	1	1	1						0
CM_004816	410	fibroblast growth factor 18	chr5	NM_003862	Hs.87191	FGF18	498	1	1	1	CM_004816	1	1	1						0
CM_031066	411	villin-like	chr3	BC004300	Hs.103665	VILL	133	1	CM_031066	1	1	1	1	1						0
CM_006642	412	G protein-coupled receptor 37 (endothelin receptor type B-like)	chr7	NM_005302	Hs.406094	GPR37	436	1	1	1	CM_006642	1	1	1						0
CM_027748	413	glutamate receptor, ionotropic, delta 2	chr4	NM_001510	Hs.480281	GRID2	111	1	1	1	1	1	CM_027748	1						0
CM_008182	414	transmembrane protein 87B	chr2	NM_032824	Hs.656298	TMEM87B	82	1	1	1	1	CM_008182	1	1						0
CM_024978	415	aarF domain containing kinase 4	chr19	NM_024876	Hs.130712	ADCK4	757	1	1	1	CM_024978	1	1	1						0
CM_031090	416	chemokine (C-C motif) ligand 3	chr17	NM_002983	Hs.514107	CCL3	29	1	1	1	1	CM_031090	1	1						0
CM_011632	417	homeobox D9	chr2	NM_014213	Hs.709219	HOXD9	285	1	1	1	1	1	CM_011632	1						0
CM_031878	418	G protein-coupled receptor 183	chr13	NM_004951	Hs.784	GPR183	103	1	1	1	CM_031878	1	1	1						0	3.17518	0.0043836	0.830823	0.1
CM_005138	419	protein kinase C, epsilon	chr2	NM_005400	Hs.580351	PRKCE	792	1	1	CM_005138	1	1	1	1						0
CM_023856	420	sorting nexin 2	chr5	NM_003100	Hs.713554	SNX2	412	1	1	1	1	CM_023856	1	1						0
CM_008206	421	NA	chr6	NM_025002	NA	NA	76	1	1	1	CM_008206	1	1	1						0
CM_012206	422	cyclin-dependent kinase 10	chr16	BC017342	Hs.699177	CDK10	318	1	1	CM_012206	1	1	1	1						0
CM_008121	423	coiled-coil domain containing 140	chr2	NM_153038	Hs.350729	CCDC140	92	CM_008121	1	1	1	1	1	1						0
CM_030289	424	KRIT1, ankyrin repeat containing	chr7	NM_001013406	Hs.531987	KRIT1	520	1	1	1	CM_030289	1	1	1						0
CM_006127	425	uncoupling protein 2 (mitochondrial, proton carrier)	chr11	NM_003355	Hs.80658	UCP2	659	1	1	1	1	CM_006127	1	1						0
CM_002403	426	serum deprivation response (phosphatidylserine binding protein)	chr2	NM_004657	Hs.26530	SDPR	478	1	1	1	1	1	CM_002403	1						0
CM_012335	427	potassium voltage-gated channel, shaker-related subfamily, beta member 2	chr1	NM_003636	Hs.440497	KCNAB2	329	1	1	CM_012335	1	1	1	1						0
CM_023891	428	NA	chr20	NM_012070	NA	NA	420	1	1	1	1	1	CM_023891	1						0
CM_028583	429	CD24 molecule	chrY	NM_013230	Hs.644105|Hs.694721	CD24	211	CM_028583	1	1	1	1	1	1						0
CM_031829	430	bone marrow stromal cell antigen 2	chr19	NM_004335	Hs.118110	BST2	336	1	1	1	1	1	CM_031829	1						0
CM_005005	431	cadherin 4, type 1, R-cadherin (retinal)	chr20	NM_001794	Hs.473231|Hs.598638	CDH4	627	1	1	1	1	1	CM_005005	1						0
CM_030409	432	potassium channel, subfamily K, member 17	chr6	NM_031460	Hs.162282	KCNK17	550	1	1	1	1	CM_030409	1	1						0
CM_016371	433	ring finger protein 113A	chrX	NM_006978	Hs.458365	RNF113A	154	1	1	1	1	1	CM_016371	1						0
CM_030911	434	adaptor-related protein complex 1, sigma 1 subunit	chr7	NM_001283	Hs.489365	AP1S1	927	1	1	1	CM_030911	1	1	1						0
CM_015427	435	G patch domain containing 8	chr17	NM_001002909	Hs.463129	GPATCH8	98	CM_015427	1	1	1	1	1	1						0
CM_015057	436	TLC domain containing 1	chr17	NM_138463	Hs.499952	TLCD1	284	1	1	1	CM_015057	1	1	1						0
CM_031375	437	interleukin 28B (interferon, lambda 3)	chr19	NM_172139	Hs.406744	IL28B	31	CM_031375	1	1	1	1	1	1						0
CM_017171	438	chromosome 22 open reading frame 39	chr22	NM_173793	Hs.659565|Hs.661679	C22orf39	335	CM_017171	1	1	1	1	1	1						0
CM_016789	439	CDV3 homolog (mouse)	chr3	NM_017548	Hs.707466	CDV3	258	1	1	1	1	CM_016789	1	1						0
CM_017002	440	solute carrier family 9 (sodium/hydrogen exchanger), member 8	chr20	NM_015266	Hs.444202	SLC9A8	302	1	1	1	1	CM_017002	1	1						0
CM_027984	441	crystallin, mu	chr16	NM_001888	Hs.924	CRYM	137	1	1	CM_027984	1	1	1	1						0
CM_030956	442	G protein-coupled receptor 65	chr14	NM_003608	Hs.513440	GPR65	99	1	1	1	CM_030956	1	1	1						0
CM_007070	443	coiled-coil domain containing 28B	chr1	BC022848	Hs.534482	CCDC28B	310	1	CM_007070	1	1	1	1	1						0	2.67877	0.0034956	0.830823	0.1
CM_030396	444	deoxyribonuclease I-like 1	chrX	NM_006730	Hs.401929	DNASE1L1	548	1	1	1	1	CM_030396	1	1						0
CM_018566	445	Sp3 transcription factor	chr2	NM_003111	Hs.531587	SP3	448	1	1	1	CM_018566	1	1	1						0
CM_027256	446	interferon regulatory factor 4	chr6	NM_002460	Hs.401013	IRF4	47	1	1	1	CM_027256	1	1	1						0
CM_006998	447	xeroderma pigmentosum, complementation group A	chr9	BC014965	Hs.654364	XPA	326	1	1	1	1	1	CM_006998	1						0	3.32213	0.0041298	0.830823	0.1
CM_006926	448	myogenic factor 5	chr12	NM_005593	Hs.178023	MYF5	348	1	1	CM_006926	1	1	1	1						0
CM_028510	449	glutaredoxin 3	chr10	NM_006541	Hs.42644	GLRX3	197	1	1	1	1	CM_028510	1	1						0
CM_023174	450	CLPTM1-like	chr5	NM_030782	Hs.444673	CLPTM1L	324	1	1	1	1	1	CM_023174	1						0
CM_024498	451	family with sequence similarity 57, member B	chr16	NM_031478	Hs.558560	FAM57B	551	1	1	1	CM_024498	1	1	1						0
CM_010364	452	MYST histone acetyltransferase 2	chr17	NM_007067	Hs.21907	MYST2	135	1	1	1	CM_010364	1	1	1						0
CM_019342	453	ORM1-like 3 (S. cerevisiae)	chr17	NM_139280	Hs.514151	ORMDL3	251	1	1	1	CM_019342	1	1	1						0
CM_032902	454	interleukin 12 receptor, beta 1	chr19	NM_153701	Hs.567294	IL12RB1	1091	1	1	1	CM_032902	1	1	1						0
CM_028988	455	protein tyrosine phosphatase type IVA, member 3	chr8	NM_007079	Hs.43666	PTP4A3	289	1	1	1	CM_028988	1	1	1						0
CM_025168	456	tetraspanin 32	chr11	NM_005705	Hs.271954	TSPAN32	998	1	1	1	CM_025168	1	1	1						0
CM_020894	457	atonal homolog 1 (Drosophila)	chr4	NM_005172	Hs.532680	ATOH1	66	1	1	1	1	CM_020894	1	1						0
CM_027960	458	bladder cancer associated protein	chr20	NM_006698	Hs.472651|Hs.697283	BLCAP	134	1	1	1	CM_027960	1	1	1						0
CM_013552	459	excision repair cross-complementing rodent repair deficiency, complementation group 5	chr13	BC031522	Hs.258429	ERCC5	531	1	1	1	1	1	CM_013552	1						0
CM_014890	460	zinc ribbon domain containing 1	chr6	NM_170783	Hs.57813	ZNRD1	355	1	1	1	CM_014890	1	1	1						0
CM_018614	461	FXYD domain containing ion transport regulator 6	chr11	NM_022003	Hs.714294	FXYD6	438	1	1	1	CM_018614	1	1	1						0	2.1325	0.0057263	0.830823	0.1
CM_014602	462	kinesin family member 16B	chr20	AB046810	Hs.101774	KIF16B	1551	1	CM_014602	1	1	1	1	1						0
CM_008204	463	neural cell adhesion molecule 2	chr21	BC036088	Hs.473450	NCAM2	76	1	1	1	1	CM_008204	1	1						0
CM_023388	464	high mobility group AT-hook 2	chr12	NM_003483	Hs.505924	HMGA2	345	1	1	1	CM_023388	1	1	1						0
CM_026945	465	jumonji domain containing 5	chr16	NM_024773	Hs.145717	JMJD5	32	CM_026945	1	1	1	1	1	1						0
CM_002867	466	sprouty homolog 4 (Drosophila)	chr5	AF227516	Hs.323308	SPRY4	148	1	CM_002867	1	1	1	1	1						0
CM_011557	467	adaptor protein, phosphotyrosine interaction, PH domain and leucine zipper containing 1	chr3	NM_012096	Hs.476415	APPL1	276	1	CM_011557	1	1	1	1	1						0
CM_011175	468	solute carrier family 7, (cationic amino acid transporter, y+ system) member 11	chr4	AB040875	Hs.390594	SLC7A11	216	1	CM_011175	1	1	1	1	1						0
CM_001923	469	catenin (cadherin-associated protein), beta 1, 88kDa	chr3	NM_001904	Hs.476018	CTNNB1	363	1	CM_001923	1	1	1	1	1						0
CM_005731	470	hyperpolarization activated cyclic nucleotide-gated potassium channel 2	chr19	NM_001194	Hs.124161	HCN2	1616	1	1	CM_005731	1	1	1	1						0
CM_011951	471	activating transcription factor 3	chr1	AB078026	Hs.460	ATF3	301	1	1	CM_011951	1	1	1	1						0
CM_004419	472	NA	chr19	BC000090	NA	NA	323	1	1	1	CM_004419	1	1	1						0
CM_016655	473	cell death-inducing DFFA-like effector a	chr18	NM_001279	Hs.249129	CIDEA	219	CM_016655	1	1	1	1	1	1						0
CM_011485	474	chromosome 1 open reading frame 135	chr1	NM_024037	Hs.149305	C1orf135	265	1	1	1	CM_011485	1	1	1						0
CM_032305	475	membrane-spanning 4-domains, subfamily A, member 4	chr11	NM_148975	Hs.325960	MS4A4A	485	1	1	1	1	CM_032305	1	1						0
CM_027339	476	AF4/FMR2 family, member 4	chr5	NM_014423	Hs.519313|Hs.664840	AFF4	58	1	1	1	1	CM_027339	1	1						0
CM_010663	477	dual oxidase 1	chr15	AF230495	Hs.272813	DUOX1	155	1	CM_010663	1	1	1	1	1						0
CM_025847	478	tripartite motif-containing 38	chr6	NM_006355	Hs.584851	TRIM38	280	1	1	1	CM_025847	1	1	1						0
CM_010555	479	golgi integral membrane protein 4	chr3	NM_014498	Hs.143600	GOLIM4	149	CM_010555	1	1	1	1	1	1						0
CM_007117	480	zinc finger, CCHC domain containing 2	chr18	NM_017742	Hs.114191|Hs.714637	ZCCHC2	306	1	1	1	CM_007117	1	1	1						0	3.44431	0.0085655	0.830823	0.2
CM_023101	481	S100P binding protein	chr1	NM_001017406	Hs.440880	S100PBP	317	CM_023101	1	1	1	1	1	1						0
CM_031887	482	complement component (3d/Epstein Barr virus) receptor 2	chr1	NM_001877	Hs.445757	CR2	86	1	1	1	1	CM_031887	1	1						0
CM_006759	483	laminin, alpha 4	chr6	BC004241	Hs.654572	LAMA4	404	1	1	1	CM_006759	1	1	1						0
CM_029405	484	adenosine monophosphate deaminase 2 (isoform L)	chr1	NM_004037	Hs.82927	AMPD2	326	1	1	1	1	1	CM_029405	1						0
CM_010305	485	histone cluster 1, H2bf	chr6	BC056264	Hs.182137	HIST1H2BF	131	1	1	1	1	1	CM_010305	1						0
CM_022993	486	caspase recruitment domain family, member 9	chr9	NM_052813	Hs.694071	CARD9	307	1	1	1	CM_022993	1	1	1						0
CM_024045	487	ferritin, heavy polypeptide 1	chr11	NM_002032	Hs.524910|Hs.645560|Hs.712676	FTH1	466	1	1	1	CM_024045	1	1	1						0
								67	99	93	152	134	165
								2	1	2	3	3	1

## Sheet: SAM
	Geometric mean of intensities	Unique id	Geometric mean of intensities	11	Anno-	Description	Clone	GB acc	UG cluster	Gene symbol	Map Location
	(class anti-Tal1 /class IgG )		(class anti-Tal1 /class IgG )	10	tations
278	3.55675	CM_023374	3.55675	5	Info	GRIP and coiled-coil domain containing 2	chr2	NM_014635	Hs.436505	GCC2	344
280	3.55396	CM_007527	3.55396	5	Info	butyrylcholinesterase	chr3	BC018141	Hs.420483	BCHE	248
257	2.66667	CM_032893	2.66667	4	Info	dicer 1, ribonuclease type III	chr14	NM_177438	Hs.87889	DICER1	683
265	3.35152	CM_017920	3.35152	4	Info	pterin-4 alpha-carbinolamine dehydratase/dimerization cofactor of hepatocyte nuclear factor 1 alpha (TCF1) 2	chr5	NM_032151	Hs.710014	PCBD2	553
268	4.01201	CM_032805	4.01201	4	Info	interleukin 19	chr1	NM_153758	Hs.661017	IL19	637
242	1.90833	CM_028097	1.90833	3	Info	Z-DNA binding protein 1	chr20	NM_030776	Hs.302123	ZBP1	146
243	1.9568	CM_023550	1.9568	3	Info	chromosome 22 open reading frame 9	chr22	NM_001009880	Hs.592207	C22orf9	358
245	1.93249	CM_014831	1.93249	3	Info	zinc finger protein 689	chr16	NM_138447	Hs.454685	ZNF689	394
282	1.76559	CM_012409	1.76559	3	Info	beta-1,3-N-acetylgalactosaminyltransferase 1 (globoside blood group)	chr3	BC047618	Hs.418062	B3GALNT1	336
298	2.35471	CM_003623	2.35471	3	Info	phosphatidylinositol-4-phosphate 5-kinase, type I, alpha	chr1	BC007833	Hs.655131|Hs.707569	PIP5K1A	102
307	1.80249	CM_005816	1.80249	3	Info	UDP-GlcNAc:betaGal beta-1,3-N-acetylglucosaminyltransferase 7	chr2	NM_145236	Hs.299329	B3GNT7	892
246	1.98024	CM_010826	1.98024	2	Info	polymerase (DNA directed), beta	chr8	NM_002690	Hs.654484	POLB	168
247	1.69101	CM_029490	1.69101	2	Info	ADAM metallopeptidase with thrombospondin type 1 motif, 8	chr11	NM_007037	Hs.271605	ADAMTS8	338
248	2.22609	CM_030326	2.22609	2	Info	chromosome 13 open reading frame 1	chr13	NM_020456	Hs.44235	C13orf1	534
251	1.8003	CM_018705	1.8003	2	Info	nuclear prelamin A recognition factor	chr17	NM_012336	Hs.256526|Hs.600304	NARF	410
258	1.6307	CM_012237	1.6307	2	Info	protein phosphatase 1, regulatory (inhibitor) subunit 11	chr6	NM_021959	Hs.82887	PPP1R11	321
259	1.72187	CM_013900	1.72187	2	Info	zinc finger protein 200	chr16	BC054005	Hs.632222	ZNF200	641
263	1.83735	CM_022502	1.83735	2	Info	GC-rich promoter binding protein 1	chr5	NM_022913	Hs.444279	GPBP1	256
284	1.69708	CM_027637	1.69708	2	Info	dipeptidyl-peptidase 8	chr15	NM_017743	Hs.591106	DPP8	100
292	1.69754	CM_018102	1.69754	2	Info	GS homeobox 1	chr13	NM_145657	Hs.351785	GSX1	655
299	1.70798	CM_007320	1.70798	2	Info	G protein-coupled receptor kinase 7	chr3	NM_139209	Hs.680654	GRK7	284
244	1.74942	CM_011448	1.74942	1	Info	ubiquinol-cytochrome c reductase, complex III subunit VII, 9.5kDa	chr5	BC090048	Hs.146602	UQCRQ	261
253	1.61348	CM_019082	1.61348	1	Info	THAP domain containing, apoptosis associated protein 2	chr12	NM_031435	Hs.245798	THAP2	299
264	1.56239	CM_022428	1.56239	1	Info	small nuclear ribonucleoprotein polypeptide E	chr1	NM_003094	Hs.334612|Hs.654418	SNRPE	244
267	1.59492	CM_004867	1.59492	1	Info	Cas-Br-M (murine) ecotropic retroviral transforming sequence	chr11	NM_005188	Hs.504096	CBL	519
294	1.5958	CM_028154	1.5958	1	Info	testes-specific protease 50	chr3	NM_013270	Hs.120365	TSP50	149
295	1.68009	CM_018965	1.68009	1	Info	membrane protein, palmitoylated 5 (MAGUK p55 subfamily member 5)	chr14	NM_022474	Hs.652312	MPP5	322
301	1.63991	CM_029500	1.63991	1	Info	tripartite motif-containing 3	chr11	NM_006458	Hs.591992	TRIM3	339
249	1.3501	CM_021820	1.3501		Info	establishment of cohesion 1 homolog 1 (S. cerevisiae)	chr18	NM_052911	Hs.464733	ESCO1	162
250	1.59761	CM_030170	1.59761		Info	minichromosome maintenance complex component 3 associated protein	chr21	NM_003906	Hs.389037	MCM3AP	499
252	1.36629	CM_024722	1.36629		Info	bromo adjacent homology domain containing 1	chr15	NM_014952	Hs.22109	BAHD1	636
254	1.30518	CM_024964	1.30518		Info	leucine rich repeat containing 27	chr10	NM_030626	Hs.119897|Hs.648198	LRRC27	751
255	1.56069	CM_030635	1.56069		Info	NADH dehydrogenase (ubiquinone) 1 beta subcomplex, 10, 22kDa	chr16	NM_004548	Hs.513266	NDUFB10	686
256	1.61211	CM_012485	1.61211		Info	phospholipase D family, member 5	chr1	AK098092	Hs.672452	PLD5	343
260	1.41655	CM_007304	1.41655		Info	bifunctional apoptosis regulator	chr16	NM_016561	Hs.435556	BFAR	287
261	1.4268	CM_006394	1.4268		Info	cytochrome b5 type A (microsomal)	chr18	NM_001914	Hs.465413	CYB5A	475
262	1.52611	CM_027762	1.52611		Info	collectin sub-family member 11	chr2	NM_024027	Hs.32603	COLEC11	112
266	1.50752	CM_007544	1.50752		Info	SEC22 vesicle trafficking protein homolog C (S. cerevisiae)	chr3	NM_032970	Hs.445892	SEC22C	246
269	1.31281	CM_013450	1.31281		Info	sideroflexin 3	chr10	NM_030971	Hs.283844	SFXN3	511
270	1.28524	CM_020798	1.28524		Info	embryonal Fyn-associated substrate	chr14	NM_005864	Hs.24587	EFS	55
271	1.46049	CM_015574	1.46049		Info	zinc finger protein 449	chrX	NM_152695	Hs.28780	ZNF449	37
272	1.53921	CM_014256	1.53921		Info	serum/glucocorticoid regulated kinase 2	chr20	NM_016276	Hs.300863	SGK2	883
273	1.24765	CM_018421	1.24765		Info	STEAP family member 3	chr2	NM_018234	Hs.647822	STEAP3	481
274	1.52935	CM_031855	1.52935		Info	Fc fragment of IgG binding protein	chr19	NM_003890	Hs.111732	FCGBP	1155
275	1.49745	CM_027014	1.49745		Info	guanylate cyclase activator 2B (uroguanylin)	chr1	NM_007102	Hs.32966	GUCA2B	35
276	1.43857	CM_019504	1.43857		Info	zinc finger protein 547	chr19	NM_173631	Hs.446620	ZNF547	206
277	1.48407	CM_028198	1.48407		Info	calcium regulated heat stable protein 1, 24kDa	chr16	NM_014316	Hs.632184	CARHSP1	153
279	1.50041	CM_011729	1.50041		Info	trimethyllysine hydroxylase, epsilon	chrX	NM_018196	Hs.133321	TMLHE	290
281	1.24652	CM_008273	1.24652		Info	transmembrane protein 209	chr7	AK027678	Hs.267245	TMEM209	61
283	1.35916	CM_008834	1.35916		Info	BTG family, member 3	chr21	CR607894	Hs.473420	BTG3	30
285	1.47177	CM_024887	1.47177		Info	inositol 1,3,4-triphosphate 5/6 kinase	chr14	NM_014216	Hs.308122	ITPK1	717
286	1.39356	CM_031381	1.39356		Info	family with sequence similarity 3, member C	chr7	NM_014888	Hs.434053	FAM3C	269
287	1.40541	CM_024593	1.40541		Info	zinc finger protein 581	chr19	NM_016535	Hs.20768	ZNF581	575
288	1.32305	CM_026999	1.32305		Info	succinate dehydrogenase complex, subunit B, iron sulfur (Ip)	chr1	NM_003000	Hs.465924	SDHB	34
289	1.38001	CM_010208	1.38001		Info	matrix metallopeptidase 11 (stromelysin 3)	chr22	NM_005940	Hs.143751	MMP11	123
290	1.28692	CM_026046	1.28692		Info	ubiquitin-conjugating enzyme E2D 4 (putative)	chr7	NM_015983	Hs.19196	UBE2D4	239
291	1.31614	CM_009848	1.31614		Info	coiled-coil domain containing 88B	chr11	NM_032251	Hs.98564	CCDC88B	97
293	1.37038	CM_004290	1.37038		Info	NCK adaptor protein 1	chr3	NM_006153	Hs.477693	NCK1	297
296	1.23852	CM_032392	1.23852		Info	interleukin 1 family, member 8 (eta)	chr2	NM_014438	Hs.278909	IL1F8	33
297	1.33307	CM_013933	1.33307		Info	heat shock protein 90kDa alpha (cytosolic), class A member 1	chr14	AJ890083	Hs.525600|Hs.700831	HSP90AA1	666
300	1.37708	CM_031074	1.37708		Info	solute carrier family 11 (proton-coupled divalent metal ion transporters), member 1	chr2	BC041787	Hs.591607	SLC11A1	55
302	1.37344	CM_005882	1.37344		Info	zyxin	chr7	NM_003461	Hs.490415	ZYX	845
303	1.26842	CM_021630	1.26842		Info	ATP synthase, H+ transporting, mitochondrial F0 complex, subunit F2	chr7	NM_001003713	Hs.521056|Hs.656515	ATP5J2	145
304	1.32102	CM_008001	1.32102		Info	arachidonate 5-lipoxygenase-activating protein	chr13	NM_001629	Hs.507658	ALOX5AP	106
305	1.21602	CM_006198	1.21602		Info	translocator protein (18kDa)	chr22	NM_007311	Hs.202	TSPO	613
306	1.40275	CM_027178	1.40275		Info	PIN2-interacting protein 1	chr8	NM_017884	Hs.490991|Hs.583894	PINX1	42

## Sheet: oligo info
Number	Name	Chromosome	DistanceTSS	Sequence	AccessionNumber	EntrezID	UniGene	GeneChromosome	GeneLocation	Genesymbol	Genename
1	CM_032805	chr1	-637	TGCCTAGTTCACATTCTTCACCTGGCCCGTTGTTCCATCCAGTCTT	NM_153758	29949	Hs.661017	1	205068844|205038837	IL19	interleukin 19
2	CM_023374	chr2	-344	CCCGCAGGCACTCGCAGGCTAGCGGACACCTTTGGAGGACTGAGAG	NM_014635	9648	Hs.436505	2	108432067	GCC2	GRIP and coiled-coil domain containing 2
3	CM_007527	chr3	248	GAAGTGAGCCAGCAGGCACATGCATCAAATCTTCCTATTATTCAGGGAACGCAGA	BC018141	590	Hs.420483	3	-166973385	BCHE	butyrylcholinesterase
4	CM_017920	chr5	-553	TTCGAACCCACTACTGCAAGACTTAGGAGCCCCCGATGGGAACTGCCGTG	NM_032151	84105	Hs.710014	5	134268708	PCBD2	pterin-4 alpha-carbinolamine dehydratase/dimerization cofactor of hepatocyte nuclear factor 1 alpha (TCF1) 2
5	CM_032893	chr14	-683	GCCCTCTGTTTGTAAGCTGTTCATTTGCATAGGTCGGAACCGCGCACCAC	NM_177438	23405	Hs.87889	14	-94622317|-94622317	DICER1	dicer 1, ribonuclease type III
6	CM_003623	chr1	-102	CTCACGTGACCATTAGCAGCCTCCCGATTGGTTTTGCTCCTTTTTTCTCCCCAAT	BC007833	8394	Hs.655131|Hs.707569	1	149437695	PIP5K1A	phosphatidylinositol-4-phosphate 5-kinase, type I, alpha
7	CM_030326	chr13	-534	GGAGAGCCCCAGTCTCCCTGCCGTGGCTGGTTTCCCTCACATGCTA	NM_020456	57213	Hs.44235	13	-49384842	C13orf1	chromosome 13 open reading frame 1
8	CM_010826	chr8	-168	GCGCCGTGTCCACGTCCACGAGTCCACGAACCCTCCGAGTTCTCTC	NM_002690	5423	Hs.654484	8	42315186	POLB	polymerase (DNA directed), beta
9	CM_023550	chr22	-358	GGGAGGCTGTCCTGGGCATCCGAAGATTGGCGGAGACTGGCCGTTT	NM_001009880	23313	Hs.592207	22	-43966786|-43966786	C22orf9	chromosome 22 open reading frame 9
10	CM_014831	chr16	394	CGGGGAGAAGTACACGGCCACGTCCACGAACTTCAGAGCCCTCGGC	NM_138447	115509	Hs.454685	16	-30522200	ZNF689	zinc finger protein 689
11	CM_028097	chr20	-146	AAAAAAAGTGGAAGCCAGGTGGATGAGCAAGACAGAGTTGGGGACCTGAC	NM_030776	81030	Hs.302123	20	-55612307	ZBP1	Z-DNA binding protein 1
12	CM_022502	chr5	-256	CAGGAAGAGCGCCTCCACCAGAGAACCTTCTGGCCCAAGCAACCGCTCAC	NM_022913	65056	Hs.444279	5	56505531|56545704	GPBP1	GC-rich promoter binding protein 1
13	CM_005816	chr2	892	GGGGAAAATGTCGCTCTATGGGGCTCAGCCTGCATTCACCCTGGGGCC	NM_145236	93010	Hs.299329	2	231968578	B3GNT7	UDP-GlcNAc:betaGal beta-1,3-N-acetylglucosaminyltransferase 7
14	CM_018705	chr17	410	CCGCGCACCACAGTCCGAGTAAACAGCGGTCGTGGCGGGAATGATC	NM_012336	26502	Hs.256526|Hs.600304	17	78009828|78009348	NARF	nuclear prelamin A recognition factor
15	CM_012409	chr3	-336	CCTCGAGGCCATGCACTCACGCAGTTTGGAAAGACGACCAGGGAAA	BC047618	8706	Hs.418062	3	-162284364|-162284364	B3GALNT1	beta-1,3-N-acetylgalactosaminyltransferase 1 (globoside blood group)
16	CM_011448	chr5	-261	GCTGAGGAGAAGTGTGAGCGCCTCCGCCTGTCCACTGTCCCCCAAA	BC090048	27089	Hs.146602	5	132230217	UQCRQ	ubiquinol-cytochrome c reductase, complex III subunit VII, 9.5kDa
17	CM_013900	chr16	-641	CGGCCACACCCTGTCCGCCTCCGCAGTCTTTTTACTGGAGAACCGCAGTAAAAG	BC054005	7752	Hs.632222	16	-3212342	ZNF200	zinc finger protein 200
18	CM_007320	chr3	284	CCGCCTCTTCCGTGACTTCCTAGCCACAGTGCCCACGTTCCGCAAG	NM_139209	131890	Hs.680654	3	142979732	GRK7	G protein-coupled receptor kinase 7
19	CM_018102	chr13	-655	GGGGGTGCACGGCACTGAGCTGACAGGGCTGACTGGAGACAGCATA	NM_145657	219409	Hs.351785	13	27264779	GSX1	GS homeobox 1
20	CM_027637	chr15	-100	TTGGCTCCTCCGGCCACTAGACTGCGCTGTGGTGTTGGACCCCACC	NM_017743	54878	Hs.591106	15	-63525050|-63525050	DPP8	dipeptidyl-peptidase 8
21	CM_029490	chr11	-338	GGCAGAGGCCAGCACAGTGGTAAGTTACCAGCACTGAGGTTGGAAGTTAG	NM_007037	11095	Hs.271605	11	-129780027	ADAMTS8	ADAM metallopeptidase with thrombospondin type 1 motif, 8
22	CM_018965	chr14	322	CCTTCCCCCACACGCTGCGCAAACTCCGGCCAGCGGGAGACCCCTG	NM_022474	64398	Hs.652312	14	66777773	MPP5	membrane protein, palmitoylated 5 (MAGUK p55 subfamily member 5)
23	CM_029500	chr11	-339	AGGCAGGCGGCCCAGACAGGCTCCCAGAGTCCGAAATCCCTGCTGC	NM_006458	10612	Hs.591992	11	-6426418	TRIM3	tripartite motif-containing 3
24	CM_012237	chr6	-321	AAACGGAAATCTGCAGCAGGACTCAGCTTGGTGCACACAACTCCGCCCTC	NM_021959	6992	Hs.82887	6	1483538|1281857|30142910	PPP1R11	protein phosphatase 1, regulatory (inhibitor) subunit 11
25	CM_019082	chr12	299	TCGGCCATATTAATAAAGAGAAAGGGAAGGCTGACCGTCCTTCGCCTCCGCCCC	NM_031435	83591	Hs.245798	12	70344050	THAP2	THAP domain containing, apoptosis associated protein 2
26	CM_028154	chr3	-149	GTCACTAGGGGCGCCCTTGCGGGTCAGACACCACGAGCGCCGTGGC	NM_013270	29122	Hs.120365	3	-46728609	TSP50	testes-specific protease 50
27	CM_004867	chr11	-519	GGGTGGGGAAAGACTTGACATCAGGACTCTTCCATTCCATCGCCACCTGT	NM_005188	867	Hs.504096	11	118582199	CBL	Cas-Br-M (murine) ecotropic retroviral transforming sequence
28	CM_022428	chr1	-244	TTGGAGACAGGACGGCACTCCTCCTACCACGGCCACTATACAACCGAAGG	NM_003094	6635	Hs.334612|Hs.654418	1	202097362	SNRPE	small nuclear ribonucleoprotein polypeptide E
29	CM_002896	chr5	123	GCCAAAAACTCGGTCGTAGGAAACCTCGCCAAGGATCTGGGGCTCAGCGT	NM_018923	56103	Hs.368160	5	140719886|140719886	PCDHGB2	protocadherin gamma subfamily B, 2
30	CM_006674	chr11	430	CCCTGCTGCGCACCACATTCCTATATTCGCCTCCTCTCAGGCGCTCCC	BC039826	1656	Hs.654366	11	-118123682	DDX6	DEAD (Asp-Glu-Ala-Asp) box polypeptide 6
31	CM_027075	chr8	-38	AGAACGCTGTGACAGCCACACGCCCCAAGGCCTCCAAGATGAGCTA	NM_005382	4741	Hs.458657|Hs.615287	8	24827178|24828359	NEFM	neurofilament, medium polypeptide 150kDa
32	CM_028350	chr8	-166	CCGAGATGCGCAGGCCACGCAGCCTCGCCGACGAGTGGCCCTGGAGAGCC	NM_022071	63898	Hs.303208	8	19215486	SH2D4A	SH2 domain containing 4A
33	CM_004105	chr17	-239	CGGTGTGTGCACCTCCACATGGGCACTCCGCCAGCCCATCATCTAG	NM_014922	22861	Hs.104305|Hs.652273	17	-5358161|-5345442	NLRP1	NLR family, pyrin domain containing 1
34	CM_019277	chr11	262	ATCACCGCTGGTCACCATGAACCACATTGTGCAAACCTTCTCTCCTGTCA	NM_006435	10581	Hs.709321	11	298106	IFITM2	interferon induced transmembrane protein 2 (1-8D)
35	CM_031395	chr11	-24	TGTCTCATACTAGCCCACCAGACTCAGAGACGGAACCAGAGACGGGCCAGAGCAT	NM_003357	7356	Hs.523732	11	61943098	SCGB1A1	secretoglobin, family 1A, member 1 (uteroglobin)
36	CM_028589	chr21	-212	GCTCGTGGCCCCAATCCCTGGTACCTCCATCCTCTGGTCACCCCTTCT	NM_018962	53820	Hs.254560	21	37300732	DSCR6	Down syndrome critical region gene 6
37	CM_003293	chr16	-33	TGCCGCCCTCGGGAGCTAACCCCGAGCACCTCCAGCCATTTGTGAA	NM_001796	1006	Hs.368322	16	-60244735	CDH8	cadherin 8, type 2
38	CM_015873	chr3	-50	AACTGCCCACAGACACTGTTTTGTCGGAAACGTAAAAGAAAGGGACAGGA	NM_020701	57461	Hs.512661	3	-130330924	ISY1	ISY1 splicing factor homolog (S. cerevisiae)
39	CM_005475	chr2	-37	GGATGTGCAGGAACACGCATGGGCACCCACCTGCTTGTGCATGCTC	NM_207519	7535	Hs.234569	2	97717300|97696462	ZAP70	zeta-chain (TCR) associated protein kinase 70kDa
40	CM_009174	chr3	-42	CGGAGAGGCCACGACCCAAGGCATCCGGTTTCCTCTCGCTCCAGTC	NM_138410	112616	Hs.440494	3	32408166	CMTM7	CKLF-like MARVEL transmembrane domain containing 7
41	CM_029636	chr22	-351	CCCCGCACCTGTGCAGCTGAGCTCAAGGGCTTACAGAATACTGGGAAGTCTGGTC	NM_006078	10369	Hs.670146	22	-35290049	CACNG2	calcium channel, voltage-dependent, gamma subunit 2
42	CM_032788	chr17	-314	CCGCCCACAGCCCCACTGTGTGTGAACCAAGAGAGTTGGAAGGCCT	NM_005623	6355	Hs.271387	17	29670178	CCL8	chemokine (C-C motif) ligand 8
43	CM_018200	chr20	-731	CCCGCCAGGCGTATCGCAAAAGGCACCTCCATCGCAGAGCACCATGTGTT	NM_080840	5786	Hs.269577	20	2851852|2792840|2802141	PTPRA	protein tyrosine phosphatase, receptor type, A
44	CM_019869	chr19	85	CGCCGCCACCATGTCTCAGGAAGGTGTGGAGGTAAGCGATGGCTACGG	NM_018381	55337	Hs.655613	19	10057805	C19orf66	chromosome 19 open reading frame 66
45	CM_018747	chr10	394	CGGCGCCCCCTCGCTCACCTTATCCAGGCAGTTGACTTTCTCGGTGG	NM_213569	10529	Hs.5025	10	-21114603|-21110093	NEBL	nebulette
46	CM_031175	chr7	-43	ACAGATGCCAGAAGAACACTGTTGCTCTTGGTGGACGGGCCCAGAGGAATTCAGA	BC011595	10457	Hs.190495	7	23252840	GPNMB	glycoprotein (transmembrane) nmb
47	CM_031163	chr6	250	GCTGCTGCTGGGGCTCAGCCTGGGCTGCACAGGAGCAGGTAAGGAC	NM_002118	3109	Hs.654428	6	-33010392|-4283265|-4088488	HLA-DMB	major histocompatibility complex, class II, DM beta
48	CM_015931	chr19	-65	TCTGTACCTCACCTCCCACGTGACCCTGTGGAAGGCAATGGCAGTACCCC	NM_003827	8775	Hs.126938|Hs.706953	19	-52682702	NAPA	N-ethylmaleimide-sensitive factor attachment protein, alpha
49	CM_021769	chr12	-157	CGATTGTCCGCCCCCTTTCCCGGCACTTAACCAATAGGAGGCCGCC	NM_024738	79794	Hs.592011	12	-115637978	C12orf49	chromosome 12 open reading frame 49
50	CM_010297	chr1	-130	GGGCGGGCGCAGCCCGAGGGTGCAGGCACGATAAGGCGGGTGACAGCCAG	BC064930	23456	Hs.17614	1	-227718951	ABCB10	ATP-binding cassette, sub-family B (MDR/TAP), member 10
51	CM_030470	chr7	-563	GCAACCATGGTCCGGGGGCAGCTGACTTAGGACAGCCTCCCTGTGA	NM_030636	80820	Hs.487994|Hs.670591	7	36159360	EEPD1	endonuclease/exonuclease/phosphatase family domain containing 1
52	CM_014414	chr2	-1002	CGGACTCGGGCGGATTTCAGGCTTCAGTGTTTGTAGGAGGAAACACAGCA	NM_002371	4118	Hs.80395	2	95055205	MAL	mal, T-cell differentiation protein
53	CM_015368	chr9	126	TTCGTCCCTAATCCTCCTTAACTTTCCTTGAACATGACCCACCGTCCACC	NM_019051	54534	Hs.288224	9	-103192069	MRPL50	mitochondrial ribosomal protein L50
54	CM_011474	chr4	-264	TCAGACGAGTCCCAGGCACTCCATCCTCTGCAGCAAGTCAGGTTGTGATT	BC013775	92070	Hs.561314|Hs.646099	4	1234176	C4orf42	chromosome 4 open reading frame 42
55	CM_017468	chr8	-390	ACCACGGCACAGTCCACCAGCAGGAACTTCTCCTTGACGTGGCCCT	NM_198488	286077	Hs.67776|Hs.713170	8	-144878090	FAM83H	family with sequence similarity 83, member H
56	SalmP351986_43	NA	NA	NA	NA	NA	NA	NA	NA	NA	NA
57	CM_028605	chr11	-217	AAGAGTCCCCAAGGCTCTGGGGCTCCGGGGCTCTGCGCGCTGGTTG	NM_021805	59307	Hs.501624	11	-395715	SIGIRR	single immunoglobulin and toll-interleukin 1 receptor (TIR) domain
58	CM_020176	chr15	-4	GCGCACCACCCCTGGGTTCCCTCCCGGGTCCGCAGTGGAAACACTG	NM_007236	11261	Hs.406234|Hs.706184	15	39310728	CHP	calcium binding protein P22
59	CM_018182	chr9	-716	TGGCCTGCAGATCGTTCTGCAGCACCTCCACGAACCACTCCTCCAGG	NM_003731	8636	Hs.530314	9	139202874	SSNA1	Sjogren syndrome nuclear autoantigen 1
60	CM_012882	chr7	-382	CGCACCTGCCATCGCTCACTGACCTGGGTGGCTGCCATCGTTTCTG	NM_031295	NA	NA	NA	NA	NA	NA
61	CM_003115	chr16	23	CGACCCCAACGCCCTGGGAGTGGTGCCCTACCTGAGCGAGCAGAATTA	NM_005251	2303	Hs.436448	16	85158442	FOXC2	forkhead box C2 (MFH-1, mesenchyme forkhead 1)
62	CM_016891	chr6	-282	GCAGCTGGAGGGGACAGGCTGGCGAGAGGGAAAGCATTGCGTTCTG	NM_002388	4172	Hs.179565	6	-52236770	MCM3	minichromosome maintenance complex component 3
63	CM_028780	chr9	-256	CGAGTCCCGCTCCACAGTGCGGGTGGAGGGCACGGAGGGGTGTGTG	NM_000507	2203	Hs.494496	9	-96405237|-96405237	FBP1	fructose-1,6-bisphosphatase 1
64	CM_029472	chr12	-336	CCTCCCATCGAGCACCCAGCGTACAATCATCGAAGGGCCGAGGGTCC	NM_001004304	283337	Hs.524458	12	51860801	ZNF740	zinc finger protein 740
65	CM_020054	chr8	41	TCACTCACAGTCACTCTCTCTGAGCGCGTCTCGCTCGCTCTCATACACGC	NM_025195	10221	Hs.444947	8	126511744	TRIB1	tribbles homolog 1 (Drosophila)
66	CM_016032	chr2	-88	CCCACCGCCTCCCATCTGCCCTGTGGCAGCTTATCGGGTAACCAGA	NM_194312	339768	Hs.127724	2	238673689	ESPNL	espin-like
67	CM_009285	chr9	-47	GGGCTATAAAGAACATCTCGAGAGGAGCCAGCACAGCCTTGTTCAGACGCCCAGT	AJ251027	29989	Hs.449629	9	-135070486	OBP2B	odorant binding protein 2B
68	CM_027347	chr6	-60	GCTCCACCACGGCACCTCTGCGGTCTCTGCAGCCGTTTGCATTTCC	NM_022047	50619	Hs.15476	6	35373572	DEF6	differentially expressed in FDCP 6 homolog (mouse)
69	CM_026128	chrX	202	GGTTACCACTCCGACCGGACTCACCCGGCACATTGCCGGGCCGCGG	NM_014735	9767	Hs.371977	X	46656679|46656811	PHF16	PHD finger protein 16
70	CM_028274	chr3	-159	CACACGCAGGCCCCCCTCTCCTGCCACAGAGGAACGCGCTGGCGTG	NM_007284	11344	Hs.436439	3	-52237665	TWF2	twinfilin, actin-binding protein, homolog 2 (Drosophila)
71	CM_002788	chr13	235	GGCCACTGAGAGCACCCAGCAGAGGCTGAAGAGCTGCAAGGGGAAAAGG	NM_002590	5100	Hs.19492	13	-52316109	PCDH8	protocadherin 8
72	CM_002692	chr9	288	GAAACGAAACGGAAAGGTGGTGGAAAATGGCAGGACAGGACAGAGGCGGA	NM_013366	29882	Hs.533262	9	-139189056	ANAPC2	anaphase promoting complex subunit 2
73	CM_015502	chr19	62	CGGGTCACCTTCAGGCTTCAGCCAGGCACCTGACGCCTCTTTCCCCTCAC	NM_205767	125988	Hs.356626	19	-5629432	C19orf70	chromosome 19 open reading frame 70
74	CM_027212	chr19	-44	ATCTCGGCCTGACTGTACTCTGCCCTTAACCTCTAGCCCTAGTCGACTCCATAAC	NM_032306	84266	Hs.111099	19	6323443	ALKBH7	alkB, alkylation repair homolog 7 (E. coli)
75	CM_003467	chr10	-62	GCCTGAAAGCAGCACCTCCAGCCCTTATATCCTGGGCCTCAGCAGCCG	NM_018055	4838	Hs.370414	10	-71862076	NODAL	nodal homolog (mouse)
76	CM_004197	chr17	-276	GCAGCCTGAGATCAGCCAAGCCCCTCCTGAGGCTCCTACCTGGCTCAC	NM_003593	8456	Hs.663679	17	23875085	FOXN1	forkhead box N1
77	CM_024919	chr15	-734	GGCCAGGTTCCATCCATTCAGTCACTCCAGACCTGGCACCCAGCCAAGC	NM_005258	2644	Hs.631717	15	38843576	GCHFR	GTP cyclohydrolase I feedback regulator
78	CM_017864	chr14	-533	CGGCATGGATGTTAAATTCATCGCCACCACTGATGCCGAAGCACCTGCAA	NM_024496	64207	Hs.179260	14	-76560638	C14orf4	chromosome 14 open reading frame 4
79	CM_026710	chr1	-4	CCATGAAGGGCCTGGGGAAGCCAGGTGGCCAGGGAGATGCCATCCA	NM_014448	27237	Hs.87435	1	3361006	ARHGEF16	Rho guanine exchange factor (GEF) 16
80	CM_030469	chr17	-563	GAGCTGCCTTCACAGATGTGGTGCCCAGGTCAATGCCGAGGGTGATCGGC	NM_004937	1497	Hs.187667	17	3486510	CTNS	cystinosis, nephropathic
81	CM_029549	chr15	-343	TTGTTCATAGGGAAAAGCCTGTCCGCAGTCCTGGGCCGCCTCTTTAGAGGTAAAG	NM_000275	4948	Hs.654411	15	-25673615	OCA2	oculocutaneous albinism II
82	CM_023295	chr1	-337	CTCGACTAGCCTAGTCAGAAAGCTTGCAAACTCTACCCCAGGACCGCCAT	NM_016448	51514	Hs.656473	1	210275541	DTL	denticleless homolog (Drosophila)
83	CM_008479	chr12	4	GCCAGACTGGAAGGTGATGGAGGACTGCCGAGACATGGTGGGTGAGGAAG	NM_004693	9119	Hs.697046	12	-51104120	KRT75	keratin 75
84	CM_019580	chr12	172	CCATGGAAAAGCTGCTGCGGCTGTGCTGCTGGTACTCCTGGCTGCT	NM_198827	283383	Hs.656754	12	130004404	GPR133	G protein-coupled receptor 133
85	CM_014842	chr17	389	GGACAGCCAGGTAATAAGGGCCTCTGCACACGCGGGCCCATTGGAG	NM_198844	124626	Hs.367245	17	35277980	ZPBP2	zona pellucida binding protein 2
86	CM_004693	chr19	-412	ATAACATGGATCTAAACAGCACATGCCAATAACAGGGACCTGCACAGCGC	NM_012398	23396	Hs.282177	19	-3581181	PIP5K1C	phosphatidylinositol-4-phosphate 5-kinase, type I, gamma
87	CM_012883	chr7	-382	GGGAGAGTGGCAATCGTTGTTCTTTAAGAGGGCACGGTGGTGGAGGAGAAACTT	BX571742	56829	Hs.133512	7	-138378805|-138395623	ZC3HAV1	zinc finger CCCH-type, antiviral 1
88	CM_005051	chr2	-692	TGTGTGGTCCGCCGTCCATTCCACACCTCTGAGCGCCTTTGTCCTCTGA	AF200815	27148	Hs.471404	2	219245052	STK36	serine/threonine kinase 36, fused homolog (Drosophila)
89	CM_005922	chr15	814	GCGTAACATCGCGCGGTGTGTCTCGGAGCCAGGGCAAGTGTGGTAA	AK092231	64410	Hs.498371	15	-84103562	KLHL25	kelch-like 25 (Drosophila)
90	CM_028877	chr20	-274	AACACATTCTTAGTTATTCGGAATATGAGGATTTGCGGAGAGTGGACAGCAGGGG	NM_030789	81502	Hs.373741	20	29565901|29565901	HM13	histocompatibility (minor) 13
91	CM_024341	chr10	-519	TAAAGGGTTAATGAGCAACTTGCACCCGCCACCTGGCCCTCTCAGAGGCG	NM_012242	22943	Hs.40499	10	53744046	DKK1	dickkopf homolog 1 (Xenopus laevis)
92	CM_007460	chr16	258	CGGGGTTGGAGGAGTAAGTACAAGGCTCCTAGGGTGCACGGTCCGCAGC	BC050029	5073	Hs.253197	16	-14437059	PARN	poly(A)-specific ribonuclease (deadenylation nuclease)
93	CM_008008	chr4	105	GCGGGTCGGGGTTCTTCAGACAGGCGGTCCCTCTTCCGGGACCCCC	BC012627	2982	Hs.24258	4	156807311|156807598|156808264|156807598|156807311|156807311	GUCY1A3	guanylate cyclase 1, soluble, alpha 3
94	CM_014629	chr16	-1707	ACCAGCAGGGTGGATAACGGGCCAGTGGTGATAAAATCAAAGAATAGGTAATGAA	AF289578	84148	Hs.533803	16	31036487|31036487	MYST1	MYST histone acetyltransferase 1
95	CM_023782	chr9	-395	ACAGGGCCAGCAGGTGCACGAAGATCTCGAAGGTGGCGAAGCCTAGCCAC	NM_014434	27158	Hs.712847	9	139220003	NDOR1	NADPH dependent diflavin oxidoreductase 1
96	CM_017801	chr19	-512	CGTCGGTTGTATTGGCAAGAATATCACGACAGGTGTCGGGGTTCAGATGA	NM_001280	1153	Hs.634522|Hs.664127	19	1220266	CIRBP	cold inducible RNA binding protein
97	CM_002782	chr10	238	GCATCCCGTGCGACCTGCGTCCCAGAAACCCAGCGGGGAAATTCTT	NM_006257	5588	Hs.498570	10	-6509110	PRKCQ	protein kinase C, theta
98	CM_006304	chr2	521	CCGCCGCTCCCGCATCCGCATCCCGAGAAAACTTTCTTTGCTCCGA	AB007860	8853	Hs.555902	2	9264344	DDEF2	development and differentiation enhancing factor 2
99	CM_009179	chrX	-42	GGCCCCCAGGAGCCAATAGGGGTCTTCGAGTCACCCTGCGGCCGCCTGCT	NM_000451	6473	Hs.105932	X|Y	505078|505078|505078|505078	SHOX	short stature homeobox
100	CM_023731	chr19	-385	CCCCCTCCCTGGCCATCTCCAGGGGTCACGTGGGAATCTGGAGTCT	NM_001009813	56917	Hs.380923	19	-52598192|-52598194	MEIS3	Meis homeobox 3
101	CM_004751	chr19	-459	TCCCTCTCCTGGGCCTCTCCCGGGCGCAGAGTCCCTTCCTAGGCCA	NM_000208	3643	Hs.465744	19	-7063265	INSR	insulin receptor
102	CM_029901	chr17	-407	GCCCTCTCCATCCCACTTTCCTCCTTCTCAGTCTGTCTTTCCCATTCATG	NM_030630	283987	Hs.11067	17	-70458433	C17orf28	chromosome 17 open reading frame 28
103	CM_022259	chr13	-216	CCGAGGCTCGGGACTGCTGCAGGGTGGAAAATGAAAGTTCTGAGAGCACC	NM_017817	55647	Hs.508720	13	-109973413	RAB20	RAB20, member RAS oncogene family
104	CM_015573	chr11	38	GGCCTGCACCGCTGTCCCGTTAACTCTTCCGCAAGTGTGAGTGGCG	NM_152433	143879	Hs.101949	11	-105427034	KBTBD3	kelch repeat and BTB (POZ) domain containing 3
105	CM_013004	chr19	-414	CAGGCGGAGAGATAGGAAGCAGATGGAGAGAGTTGCACGGACAGCGATGT	NM_004838	9454	Hs.410683	19	-18901011	HOMER3	homer homolog 3 (Drosophila)
106	CM_018663	chr6	424	CCGAACCGCCCTCACTTTTTGCATCCGCAGAGCCTCCAAGCTCATGGC	NM_002441	4439	Hs.647011	6	31815752|2955358|3153889	MSH5	mutS homolog 5 (E. coli)
107	CM_005530	chr3	-127	CGCTGTAGCTAGCAATGTGACACCAGGACGCACTCGCTCTCGCGCG	NM_004441	2047	Hs.116092	3	135996949	EPHB1	EPH receptor B1
108	CM_008574	chr6	-13	GCCTAGCTTGGCCAGAAGGTAGCAGACAGACAGACGGATCTAACCTCTCTTGGAT	NM_000592	721	Hs.534847	6	32057812|3396096|32090549|3197570	C4B	complement component 4B (Childo blood group)
109	CM_002114	chr8	-956	CGAAGAGCCACAGTGCCAGGAAAGAGAATTAGAGATCAGTGTAAGGGCATGAATA	AK027361	7994	Hs.491577	8	-41906153	MYST3	MYST histone acetyltransferase (monocytic leukemia) 3
110	CM_019506	chr11	205	ACCTGCCGTCCTATCGCACACACTCTGTTTCCCAGGAACTGCTGCTCTCT	NM_014489	27315	Hs.133968	11	3786359	FRAG1	FGF receptor activating protein 1
111	CM_030884	chr17	-897	CGGCTCCCGTTCGCGGAGCACACATCCCGGCGCGACGAGGTAGGAG	NM_001932	4356	Hs.396566	17	-39233692	MPP3	membrane protein, palmitoylated 3 (MAGUK p55 subfamily member 3)
112	CM_012560	chr2	-348	CACAACCAACTGGTGGCCAGGGTCTGTGGATCTTCAAGCTGGAGTTGGTCACCTC	NM_032718	84804	Hs.590898	2	-102700097	MFSD9	major facilitator superfamily domain containing 9
113	CM_000610	chr8	-514	AGGCACACACGCATGGTTTTCTCTTTTATATGCTAGATTTCATCCCTGACAGCAG	hsa-mir-124a-2	NA	NA	NA	NA	NA	NA
114	CM_027540	chr6	-92	CAGCCACTCCAGGGAGAGACGGAAACTACAAATCCCATCAAGCCCCGCAG	NM_031469	83699	Hs.302772	6	80397718	SH3BGRL2	SH3 domain binding glutamic acid-rich protein like 2
115	CM_001124	chr1	-992	GAGTAATGATGAATGCCAACCGCTCTGATGGTGGCACATGCCGAGTCACCCGAGT	U76	NA	NA	NA	NA	NA	NA
116	CM_006758	chr10	404	CCACTACCGCGGCAGAAACCCAGCCTGTCACCGCGTCCTCATTGTC	NM_020397	57118	Hs.659517	10	12431588|12431588	CAMK1D	calcium/calmodulin-dependent protein kinase ID
117	CM_023280	chr6	-336	CGGGGTCCTAGTGCCCTTAAGTCCCTCCTCTTTATGCAAATAACCTCCGC	NM_004638	NA	NA	NA	NA	NA	NA
118	CM_005444	chr20	75	ATCGAGAAGCAGCTGCAGAAGGACAAGCAGGTCTACCGGGCCACGC	AF064092	2778	Hs.125898|Hs.694849	20	56861430|56899819|56848189|56899820|56900163	GNAS	GNAS complex locus
119	CM_015746	chr9	-32	GACCCCATACTTGAAGATCACAGCACCCGCTGGACCTGGACGGAAGTACC	NM_015679	26995	Hs.632685	9	-130111216	TRUB2	TruB pseudouridine (psi) synthase homolog 2 (E. coli)
120	CM_022910	chr15	-302	GTCCACATGGGCGCACCGCCTCACTATTGGCCAGGGCTCCAGGACT	NM_183376	91947	Hs.6093	15	96304936	ARRDC4	arrestin domain containing 4
121	CM_005814	chr2	894	TCTGTCGTTTAAATTGCTCTAGGGGGCCACACAGGGGATCAAAGTCTGCC	AB004885	9874	Hs.655640	2	-171556813	TLK1	tousled-like kinase 1
122	CM_018420	chr17	481	CGGGGCTTCGTACACACTGGCCACTTTATCCTGAAAGACAAGAGTTCTGG	NM_014595	30833	Hs.67201	17	-70637917	NT5C	5', 3'-nucleotidase, cytosolic
123	CM_006327	chr3	510	CGAAGGAGAGCAGGTAGAGGAATAGTACCGCCGCACACAGAGCCTTCACC	NM_007024	11070	Hs.91566	3	-50367183	TMEM115	transmembrane protein 115
124	CM_026035	chr20	241	GCCAGGATCGAGTCACAGGATGTTTTGTGGACCATTGCGGGCTCGGGAGA	NM_005985	6615	Hs.48029	20	48032933	SNAI1	snail homolog 1 (Drosophila)
125	CM_012583	chr12	-349	CAGTTTTTGAGCCGGACACGCACTCCTGCTTTTCAGGACCTTTTTAATTTTGAT	BC009112	79867	Hs.167165	12	122721643	TCTN2	tectonic family member 2
126	CM_004943	chr5	-554	TGGGCACATGCAGCACACTGATGCCACCAGGCCTCTGACAGCCTGT	NM_002752	5601	Hs.654461	5	-179595389	MAPK9	mitogen-activated protein kinase 9
127	CM_024055	chr4	-468	TCGACACCGCGTCCCCTCCCTTAGCCTAGCTGCGACCCAGCTTTAG	NM_018078	55132	Hs.657067	4	129201952|129201952|129201952	LARP2	La ribonucleoprotein domain family, member 2
128	CM_010528	chr17	-147	CGGCCTGCACGCTGTGACCAAGCCACTGCTGAATCGAACCCTGTGA	AK128386	23140	Hs.277624	17	-3854487	ZZEF1	zinc finger, ZZ-type with EF-hand domain 1
129	CM_033150	chr16	-99	CAGCTGTGTCTGTCTGTCTGCGGCCCGTGCATCCCTGCTGCGGCCG	NM_181078	50615	Hs.210546	16	27346079|27321223|27321923	IL21R	interleukin 21 receptor
130	CM_010706	chr19	-157	GCACACCTGGTGATGGGTCCTGAGATGGAACCTGCTTGGCCTCCCTCAG	Y18894	9454	Hs.410683	19	-18901011	HOMER3	homer homolog 3 (Drosophila)
131	CM_008450	chr4	18	GGAAGCACAACCTGCAGACGGAGCAGGATGCCGCACAAGCCAGCAAA	NM_007100	521	Hs.85539	4	-656224	ATP5I	ATP synthase, H+ transporting, mitochondrial F0 complex, subunit E
132	CM_004344	chr9	-306	CTGGCCCAGGCCCCGCAGGCTCACTTGCAAATATTAACCCCGGAGT	AB051530	153090	Hs.522378	9	123369219|123544884	DAB2IP	DAB2 interacting protein
133	CM_017356	chr2	-364	GCGCCCTTTCCCATCTCGTCAGCACCCTGTCCGCCCTTTCAGCTTT	NM_024659	79712	Hs.44780	2	-144420052|-144420050	GTDC1	glycosyltransferase-like domain containing 1
134	CM_008368	chr8	45	GCCGTATTTATAGCGCTCTGCTCGCGCACACACCCCCTTTGGGGCT	NM_001831	1191	Hs.436657	8	-27510367|-27510367	CLU	clusterin
135	CM_004774	chr5	-481	GCCTTCTTCCCTGGGCACCTGCTCCTCCATATCCACCCTCTTCCCGC	BC035812	5097	Hs.79769	5	-141222400|-141212856	PCDH1	protocadherin 1
136	CM_031525	chr9	710	AGACAGAGGACACGATCTTTCTCAGAGAGTACCAGACCCGGTGAGAGCCCCCATT	NM_000607	5004	Hs.522356	9	116125123	ORM1	orosomucoid 1
137	CM_021725	chr6	-153	CGGAACCGCCCGCTGGGTAGATTAAATTTCTCCGGCGCCCTGTAATGACACACAC	NM_022085	81567	Hs.150837	6	-7826750|-7826750	TXNDC5	thioredoxin domain containing 5
138	CM_002803	chr5	227	GCTCTGTCGCCGCAGGTCTGGTGCCCGCCTGCTCCATAGCCACTGGCCGC	NM_018899	56134	Hs.199343	5	140326535|140326295	PCDHAC2	protocadherin alpha subfamily C, 2
139	CM_019229	chr1	271	GCTGATCTCCCCCCTGGCCGCCCCCTGCCTTTTGCGATCTCTAAGG	NM_152380	6913	Hs.146196	1	-119227188	TBX15	T-box 15
140	CM_023813	chr14	-403	GGAGTCGCGCACAACTCCGCACAAATCAATGACTCCAAACCTTAATTCCT	NM_005982	6495	Hs.714419	14	-60181169	SIX1	SIX homeobox 1
141	CM_011517	chr12	-270	GGGTCTCTCTGCTTGGGCCTCAGGGATCTCTAGGTTCTTCACTCCCTCTC	NM_005556	3855	Hs.411501|Hs.670221	12	50913220	KRT7	keratin 7
142	CM_016675	chr16	-224	TGACAGCACCCGCGTGTTCCCCCATCACGTGCTCAGAGGTTTTCCC	NM_000086	1201	Hs.628393	16	-28396100|-28396100	CLN3	ceroid-lipofuscinosis, neuronal 3
143	CM_018883	chr10	345	TCCGTGCTCTTCTGGCTGCTCACCCTGGGCCTCTACTTCCTCACGC	NM_031484	NA	NA	NA	NA	NA	NA
144	CM_007507	chr20	251	GCTGTGGCCTCTGGGGGCCTGGAGGACTTCGTGCACTGCTGTCCCG	AB046810	55614	Hs.101774	20	-16200748	KIF16B	kinesin family member 16B
145	CM_016973	chrX	-297	AGACCGTCAGCCTGCGAACCCTCTCTCCGAGGTCGGCCCTCTACTT	NM_006978	7737	Hs.458365	X	-118888465	RNF113A	ring finger protein 113A
146	CM_005143	chr12	-805	CGGCTTCAATTTCACACCACCTGCAGATACACGTCTCAGAATCTGCGGCT	NM_006861	11021	Hs.524788|Hs.714327	12	-119017286	RAB35	RAB35, member RAS oncogene family
147	CM_031810	chr1	-1920	AGAGTCCACCACCAGCAGAAGAGACTTGCTTTGAAAGGAGAGTCAATTGGATACT	NM_016334	51463	Hs.645432	1	145867129	GPR89B	G protein-coupled receptor 89B
148	CM_030962	chr16	899	AGAGAAAGCAGGGCGGAAAGGACAGCTGGGTGTGCCAGGGCGCCTG	BC008777	3683	Hs.174103	16	30391483	ITGAL	integrin, alpha L (antigen CD11A (p180), lymphocyte function-associated antigen 1; alpha polypeptide)
149	CM_014524	chr9	-1286	AGCGCTTTGGGTACACAAAATCACCCATGGTCCTCATCAGGCCACAGAAA	NM_019892	56623	Hs.120998	9	-138442892	INPP5E	inositol polyphosphate-5-phosphatase, 72 kDa
150	CM_028312	chr22	-162	CAGCGCTACCGTTGTTCCACGCACACAGGGAGTAAGTACTGGGAGTCCCA	NM_012179	25793	Hs.5912	22	31200706|31201223	FBXO7	F-box protein 7
151	CM_002814	chr14	217	CTAGCCTGGATCCTTGCTACCAGGCAGGGCGGGCCTCCTGGTCTCC	AK025342	64403	Hs.155912	14	-22586109	CDH24	cadherin-like 24
152	CM_015504	chr17	62	TCGGTGTTTTCCTCGGGCTTTGTCTCTATCCCAGCCCCTTCTCCCAAGCG	NM_014573	27346	Hs.199695	17	23670247	TMEM97	transmembrane protein 97
153	CM_004450	chr19	-332	CCTCCGTGACACCTGACCTCAGATCCCCTCCAGCTCCGCGTCCGAAA	NM_004756	9253	Hs.326953	19	-45863651	NUMBL	numb homolog (Drosophila)-like
154	CM_021640	chr22	-146	CCTCACGCGGGGTGAGCCGCCTCTCTACTCATCTGGCCCAATCGGG	NM_007229	11252	Hs.162877	22	-41596880	PACSIN2	protein kinase C and casein kinase substrate in neurons 2
155	CM_025878	chr20	274	TTCCCCTGCTCCAGAAAAGGAAACTGAGGCAAGCACAGTGGTCACCCCGA	NM_022575	64601	Hs.269577	20	2792592|2769372	VPS16	vacuolar protein sorting 16 homolog (S. cerevisiae)
156	CM_019681	chr5	131	CGGGACGCGGACAGGACGGGCACTTACCTACGAATAGCCAGAGGGAGC	NM_001009185	23305	Hs.14945	5	-131317050	ACSL6	acyl-CoA synthetase long-chain family member 6
157	CM_011301	chr18	-238	TAGCCATTTGTGCTTTCAATCTCTCCGCTTCCGGCCTCCACCCGGC	NM_007195	11201	Hs.438533	18	50049846	POLI	polymerase (DNA directed) iota
158	CM_029935	chr8	-424	GGTCGCTTCTAACCCTTAAGAGCTAGAGAGCCGAGTCACCCTGAGGAGCG	NM_017778	54904	Hs.700599	8	-38293091|-38251717	WHSC1L1	Wolf-Hirschhorn syndrome candidate 1-like 1
159	CM_004269	chr5	-294	CCGCGCCTCTGTCACCTTCCAAAGGCCACTAGGCCTTTCCTGAGCT	NM_031966	891	Hs.23960	5	68498668	CCNB1	cyclin B1
160	CM_001965	chr12	-453	CCAGCCTGGGCCACACAGGGTTTGGGTCTTGCATGTGAGCCTGGTC	NM_015409	57634	Hs.699245	12	131000460	EP400	E1A binding protein p400
161	CM_011325	chr3	-242	CCATGGTCTCTTTCAGCTGGGCAGTCTGCGGCTGGGTAATCTGTCAG	NM_012157	25827	Hs.475872	3	33293937	FBXL2	F-box and leucine-rich repeat protein 2
162	CM_025973	chr16	252	CGGCCCACACTGGCTGACCTGCACTCCTTCCTCAAGGTAAGTGCTGTCTC	NM_000339	6559	Hs.669115	16	55456619	SLC12A3	solute carrier family 12 (sodium/chloride transporters), member 3
163	CM_002097	chr15	-807	GTTCTCGCTGCTCCCAGCTTGAGCACCGCGTCCCCACCGAGGAGCGCTCA	NM_005078	7090	Hs.709205	15	-68127596	TLE3	transducin-like enhancer of split 3 (E(sp1) homolog, Drosophila)
164	CM_004759	chr19	-468	CTGTTCACACCCCCTCCCCTTCCTTGCAAAAAGTGCCTCGTCACCGCTCC	NM_004756	9253	Hs.326953	19	-45863651	NUMBL	numb homolog (Drosophila)-like
165	CM_000175	chr17	1	TGACTATGCCTCCCCGCATCCCCTAGGGCATTGGTGTAAAGCTGGAGACCC	hsa-mir-324	NA	NA	NA	NA	NA	NA
166	CM_010130	chr19	-115	CCGCGCTTTCAGCCTCTCCCCCTCCAGCCTTTTCCTTCGCGCCTCGGGAC	NM_007165	8175	Hs.115232	19	2187815	SF3A2	splicing factor 3a, subunit 2, 66kDa
167	CM_026186	chr19	167	GCCCCGGGCCACTCGTAAATTCCAATGCGCATGTGCGCAGGAAGTA	NM_004868	NA	NA	NA	NA	NA	NA
168	CM_015610	chr16	16	TCCCCAGCAGTGTCGCGCCTCGCTTCCTTCGCCCTCCTCTAGTTTT	NM_024336	79191	Hs.499205	16	-52874712	IRX3	iroquois homeobox 3
169	CM_028538	chr12	-202	TCCTGGGTTTCCTCCGAATTAAGGCAAGCCTCGTCGCCCATTCCCTGGT	NM_006082	10376	Hs.524390	12	-47807832	TUBA1B	tubulin, alpha 1b
170	CM_017556	chr8	-427	GACCACACTGACCACAGGTGAAACCCCGCAAAGACGGAGGAACCCAAAGA	NM_032336	84296	Hs.656996	8	41505902	GINS4	GINS complex subunit 4 (Sld5 homolog)
171	CM_025196	chr10	482	GGTTCACAGCCCAGGAGATCGAGGCACAGAGGGGCGAGCCACCTAG	NM_018344	55315	Hs.438419	10	72749015	SLC29A3	solute carrier family 29 (nucleoside transporters), member 3
172	CM_031915	chr1	-905	GGTTACAGCACGCTAAAGGGCACCCACTGTCCTTAACAGAGAAAAATACACTGCT	NM_005531	3428	Hs.380250	1	157246305	IFI16	interferon, gamma-inducible protein 16
173	CM_015393	chr13	112	CCTCCACGCTGCCCACCGACTACTGGAAGGTGTCTACCATCGACGGC	NM_006984	9071	Hs.534377	13	95002960|94883858	CLDN10	claudin 10
174	CM_018175	chr10	-714	CTCCCTGTCTCTCCCGCTCCTCTCTCAGACGCGTGTACACAGACGCACAC	NM_153367	219654	Hs.523080	10	-80812088	ZCCHC24	zinc finger, CCHC domain containing 24
175	CM_012743	chr21	-360	CGGGACGACCTGTTTTTAAATTCTTGGTCTCCCTGCACCGCGTCCCTCCT	NM_005534	3460	Hs.634632	21	33697071	IFNGR2	interferon gamma receptor 2 (interferon gamma transducer 1)
176	CM_030029	chr20	-465	GTGCAGGTGGATGACCCGACTCAACCTCCGCCAGGGCACCCTCGGGGCAG	NM_025220	80332	Hs.173716	20	-3596619	ADAM33	ADAM metallopeptidase domain 33
177	CM_010833	chr12	-170	AACACCTGCTGTCCGTGTCCATGCCCGGTTGGCCACCCCGTTTCTG	NM_000224	3875	Hs.406013	12	51629109|51628921	KRT18	keratin 18
178	CM_021231	chr3	-104	GCGCACACCTCGCACTTGAACAGGCTCTCCTGCTCGTGGCCCTTCAT	NM_025112	79364	Hs.440049	3	-127660360|-127639133	ZXDC	ZXD family zinc finger C
179	CM_008243	chr11	69	GAGGTGTGGACTCTGCCTGCCTACCTGGTCTGGGAAGATGTTCTACCATG	NM_002696	5436	Hs.14839	11	62285590	POLR2G	polymerase (RNA) II (DNA directed) polypeptide G
180	CM_008279	chr15	59	CCACGCAATTCTGGAGCTGGATACGGCTGCCCACACGGGGACCCCA	NM_015162	23205	Hs.655760	15	-76250241	ACSBG1	acyl-CoA synthetase bubblegum family member 1
181	CM_025767	chr2	295	CTGGTGAGGACAGCGCGTTCCCAGCCACCCAGCCTTAGTCCCCCAG	NM_024101	79083	Hs.102406	2	238060616	MLPH	melanophilin
182	CM_031319	chr3	-568	CCGTGTTTAAATCCCGGCACAGAGACTGTCTTCCTTGTCATTGTCATACCAGTAA	NM_013363	26577	Hs.8944	3	-144019400	PCOLCE2	procollagen C-endopeptidase enhancer 2
183	CM_033144	chr1	-597	CCTGGAACACATCCTGTGACCCCGCCTGTACTGTAGGAAGCCAGTCTCTGGAAAG	NM_000572	3586	Hs.193717	1	-205007570	IL10	interleukin 10
184	CM_032952	chr3	-669	GATTTGGGGTTATCACAGGATCGGGTGCACAGGGCCACACGGCTCTCAGG	NM_033008	57060	Hs.20930	3	-51966513|-51966513|-51966513	PCBP4	poly(rC) binding protein 4
185	CM_005568	chr19	-249	CTGGGTCACACCAGGGGCTCAGCCGACTCTAGACCCACTTGTTAAGTGGG	U31601	3718	Hs.515247	19	-17796592	JAK3	Janus kinase 3 (a protein tyrosine kinase, leukocyte)
186	CM_020562	chr5	-38	CCTCCCCGCACCACACGCTTCCCCGAGGTCGCTCTTCTCCCGCCCCCAGG	NM_153013	133686	Hs.81907	5	-36228450|-36228450	C5orf33	chromosome 5 open reading frame 33
187	CM_013398	chr6	-505	AGCTTTGCCTCATTCAGAGAGGAAAGGGGTCAGGGGTTCACTCTGACGTTCAGGC	BC063289	720	Hs.714747	6	32090549|3197570|3396096|32057812	C4A	complement component 4A (Rodgers blood group)
188	CM_000912	chr5	-300	AACTGACTTTATGCTTGCCCTGCCCCCGTATAAAATAACTTAAAAGCAGCGTGCC	ACA13	NA	NA	NA	NA	NA	NA
189	CM_019058	chr11	303	TGTCAAAGCCCAGCACAGGTTCTGCCGCCTCTGACCTCTCTGAGGGTCG	NM_152316	120534	Hs.502208	11	30301224	C11orf46	chromosome 11 open reading frame 46
190	CM_030052	chr7	-475	CGGGCCTCAGCAGCATCCAGAGCCCTACGGACGGGCAGGTTCTTAC	NM_001762	908	Hs.82916	7	56086871	CCT6A	chaperonin containing TCP1, subunit 6A (zeta 1)
191	CM_030136	chr16	-495	CGGATTTCCCGACTGAAGGCTCCCACTCTCCCTAGATCCTCCATGAAAAA	NM_012426	23450	Hs.514435	16	69115201	SF3B3	splicing factor 3b, subunit 3, 130kDa
192	CM_032260	chr16	-324	CCTCCCACCTCTTTCTCACTCCCTCCCAGGAGGAGCCCAGCTGCGG	NM_181078	50615	Hs.210546	16	27346079|27321223|27321923	IL21R	interleukin 21 receptor
193	CM_023104	chr6	-317	TCTGATTTCACCCTTTCTGGACTCTGTCTTCGTCTCCTGCCACGCCTCTT	NM_173516	154197	Hs.349077	6	160141290	PNLDC1	poly(A)-specific ribonuclease (PARN)-like domain containing 1
194	CM_031126	chr3	100	AGAACTAATCCAAGAGGCAAAACCCCGGGCCACATGGACGCTGAAGTTGGATGGC	NM_022147	64108	Hs.43388	3	188568861	RTP4	receptor (chemosensory) transporter protein 4
195	CM_021777	chr5	-158	CCTTCCGAAATGCCACGCTGAACATGGCTGCCGCGCTTCGATGCTT	NM_030793	81545	Hs.483772	5	147743738	FBXO38	F-box protein 38
196	CM_014997	chr14	301	CGCGCACTCCGCAGACACTTACGGGTGATGAGCTCCCTCTGGGACA	NM_022898	64919	Hs.709690	14	-98705377	BCL11B	B-cell CLL/lymphoma 11B (zinc finger protein)
197	CM_004517	chr11	-347	GGGTAGCCCGAGAAACAACTGACTTAGAAAAGCGTGGGGCACAGTCTGTCTACGC	NM_014502	27339	Hs.502705	11	-60414777	PRPF19	PRP19/PSO4 pre-mRNA processing factor 19 homolog (S. cerevisiae)
198	CM_005769	chr1	927	TGGGTAGCACCCACGTCCTCCTTGGAACAGCCCCTTTAGACAACTCTCCT	BC040943	10163	Hs.590909	1	-27604712	WASF2	WAS protein family, member 2
199	CM_018495	chr6	459	AAACTCCTTCCTTCCCCCAAAACCAGAGAATTAACCTGGCGTCTCTGCAC	NM_173674	285761	Hs.658304	6	117910512	DCBLD1	discoidin, CUB and LCCL domain containing 1
200	CM_017839	chrX	-524	CGCCAGGGTGCAGAGCGGGCACAGTCGCGGGACAGTTTGTTTGTTTA	NM_003604	8471	Hs.592215	X	-107862367	IRS4	insulin receptor substrate 4
201	CM_015212	chr1	222	GCCCCACTCAGCTCCAGGGCAGGAGAGACGAAGTCATCCCCGTCCT	NM_002508	4811	Hs.356624	1	-234205754	NID1	nidogen 1
202	CM_012466	chr10	-341	TGCCTTACAAAAGGCCAGGCAGGGCAGAGCCACGCCAAGTTCAGGT	AY455942	9200	Hs.114062	10	-17671963	PTPLA	protein tyrosine phosphatase-like (proline instead of catalytic arginine), member A
203	CM_008360	chr4	46	CATTCCTGCTCAGCAGCCCTCCCCTGGCCGCCCTGCACAGCATGGC	NM_006168	4825	Hs.546270	4	-85633459	NKX6-1	NK6 homeobox 1
204	CM_022338	chr7	-227	CCAAGCTGGGTGCAGAGAACAGGGCAGGCGCACGGACGGTTCTTAC	NM_000712	644	Hs.488143	7	43764796	BLVRA	biliverdin reductase A
205	CM_003739	chr15	-124	CGACTAAAGCTTGAAGCCCCACGCATCTCGACTCTCGCGCACACCGC	NM_004663	8766	Hs.321541	15	63948849	RAB11A	RAB11A, member RAS oncogene family
206	CM_030109	chr6	-490	ACGAGGGCGAGAAACTCCCTCTCCAGTGGTCGCACCACACGACACC	NM_005104	6046	Hs.75243	6	4124768|33046655|4319542|4122527|33044414|4317301	BRD2	bromodomain containing 2
207	CM_027589	chr12	-96	TCTTACCTAAGAGAGAACCCCTCCTACGTCTGCGAAGTGCTCCGAACTGATATAT	NM_014212	3227	Hs.127562	12	52653176	HOXC11	homeobox C11
208	CM_023757	chr12	-391	AATAAGGGACACACAAGGCAAAGCACTAGGAGTCGCTGTTGGGTATTCCC	NM_014871	9924	Hs.273397	12	-54996984|-54996986	PAN2	PAN2 polyA specific ribonuclease subunit homolog (S. cerevisiae)
209	CM_024652	chr8	-599	ACACACAGCCTGCTCACAGGCGCAACTATTAAAAACGAACGTAGTGTCCA	NM_013432	4796	Hs.675285	8	-145624970	NFKBIL2	nuclear factor of kappa light polypeptide gene enhancer in B-cells inhibitor-like 2
210	CM_008524	chr1	-5	TCCTGCCACAGCGCCGCACCTGAGCGGGGAGAACAGGGGACCGCCAGCCC	NM_000565	3570	Hs.709210	1	152644292	IL6R	interleukin 6 receptor
211	CM_009658	chr14	-87	GCACACACCGCCCAGCGCTCGCACGACGGTGCGTGCAAGGAGGCGGGAGG	NM_017936	NA	NA	NA	NA	NA	NA
212	CM_013108	chr7	-443	AGTGTAGGTCACCGAGGGCCTGTCCGGCCACGCCTTTCCTTTTAGGTATAAA	NM_006754	6856	Hs.80919	7	-105518187|-105518187	SYPL1	synaptophysin-like 1
213	CM_018002	chr11	-584	ATGTCCGCTCACAGTCCACTCTGCTTCTCTTCTTTGCCTTCCCAGAAGGG	NM_138471	144097	Hs.502793	11	63337498	C11orf84	chromosome 11 open reading frame 84
214	CM_000896	chr3	-47	CCGGAAATGGAACTTTAATTTCCCGTTCCCCCCAACCAGCCCGCCCG	hTR	NA	NA	NA	NA	NA	NA
215	CM_031742	chr1	-894	ATTTCTCTTTTTAGGCATCTTTTCAGGGCACACCCGTCTCTGCATCACTGTCTGT	NM_001767	914	Hs.523500	1	117098608	CD2	CD2 molecule
216	CM_008918	chr5	-33	AGTTGCCCTGATAGTAACTTGCAGTTTCAGAGCACATGCACACTGTCAGG	BC054475	6507	Hs.481918	5	36642213	SLC1A3	solute carrier family 1 (glial high affinity glutamate transporter), member 3
217	CM_013800	chr10	-587	GCAGCCATGTCCACCAGGTCCGTGTCCTCGTCCTCCTACCGCAGGAT	AK093924	7431	Hs.642813	10	17311303	VIM	vimentin
218	CM_008548	chr10	-8	TCAGGTATATGTCTCGAGTCCACGGTATGCACCCTAAAGAGACCACCCGTCAGCT	AY732489	10771	Hs.292265	10	170642|170642	ZMYND11	zinc finger, MYND domain containing 11
219	CM_016092	chr8	-101	GCCGACTCTCGACTCGCCCTCTGTCCCCTGGGGTCGCTCACTTAAC	NM_024504	63978	Hs.287532	8	-71126576	PRDM14	PR domain containing 14
220	CM_010732	chr3	-159	TAGCACGAGATCCAGGCTCAGTCCCGAGGCAGCCGGAACGTGACGC	BC008721	7879	Hs.15738|Hs.714710	3	129927668	RAB7A	RAB7A, member RAS oncogene family
221	CM_012118	chr19	-310	GGGGTCGGGAGTTTTTTGGCGCTCGCTAAAGGGCGTTGAGAAGGGCGGGC	NM_006221	5300	Hs.465849	19	9806998	PIN1	peptidylprolyl cis/trans isomerase, NIMA-interacting 1
222	CM_029510	chr9	-340	AGTTGAGGGCGTGTCTAGGGGCGTGGCCTACCCCAGGCTGCGCGGA	NM_005489	10044	Hs.306412	9	-129540845|-129540418	SH2D3C	SH2 domain containing 3C
223	CM_012690	chr4	-356	CTGTAGGCCTGGAAAGACGACTGCGGCCTCAGCGACAACAGCTGCG	NM_024629	79682	Hs.481307|Hs.575032	4	-185852229	MLF1IP	MLF1 interacting protein
224	CM_021202	chr15	-102	CGGCGGGATTTAAAGGGACCGAGCTCCATTCCTGCACGCCAGGCCGCGCG	NM_182616	348110	Hs.6734	15	-88244835	C15orf38	chromosome 15 open reading frame 38
225	CM_004956	chr19	-563	CCCGCACAGAGCACAAAGTCACAGGTTTATACGCCTATACAGGATCTCCC	NM_016941	10683	Hs.127792	19	44681396	DLL3	delta-like 3 (Drosophila)
226	CM_000096	chr15	28	CCTTTGTCATCCTTCGCCTAGGGCTCTGAGCAGGGCAGGGACAGCA	hsa-mir-211	NA	NA	NA	NA	NA	NA
227	CM_011938	chr1	-300	TCTCAGGCGCCAGGGCACAGACCCAGTGCGTGTCACAGATCCTGTC	AK022929	51478	Hs.492925	1	161027119	HSD17B7	hydroxysteroid (17-beta) dehydrogenase 7
228	CM_004119	chr8	-244	CTGCAGGTGGTCACATTGGTGAGTGGCAGACAGACAGGTGGACGGAGCAG	NM_001702	575	Hs.194654	8	143542378	BAI1	brain-specific angiogenesis inhibitor 1
229	CM_028865	chr17	-272	ATCTAGTTTGACGCAGACCTGCGGGAGGCGGGCGGTAACGGATGCGTTCT	NM_014798	9842	Hs.514242	17	-40869048	PLEKHM1	pleckstrin homology domain containing, family M (with RUN domain) member 1
230	CM_003079	chr4	48	CCCCCAGGATAAAAACCACGCCCAGAGAAGCTGCGCCTCTCTAGCACACC	NM_001008925	25898	Hs.48297	4	-76623370	RCHY1	ring finger and CHY zinc finger domain containing 1
231	CM_018443	chr19	472	ATTAATTGGGAGTTTTCTAGCTGTGGGGAAGTCAGTATTAGCAGGGCACGGCCGA	NM_001294	1209	Hs.444441	19	50150477	CLPTM1	cleft lip and palate associated transmembrane protein 1
232	CM_020951	chr18	-74	AACGTCTGGGCGCGCACGCACCGACGCCGTGCGTGCTGACGGCATGCGCG	NM_006701	10907	Hs.465498	18	-75833854	TXNL4A	thioredoxin-like 4A
233	CM_007783	chr2	171	CGTCGTTGACGGCGCGGGCTCTGGACTCGCTGCTTGGTAAAAACCTTCCT	BC035143	200765	Hs.211823	2	-233121022	TIGD1	tigger transposable element derived 1
234	CM_012749	chr10	-360	GGGAGCAGGCGGGAAGGAGGAGAAAAGGGTGGCGTTGTACCCTCCT	AF282885	60495	Hs.500750	10	-100208866	HPSE2	heparanase 2
235	CM_032029	chr5	-1293	GAGGGGGTTCCGCCATCAACTCGATTTCTGCACACACTCAGAGCTCAGGAGATTG	NM_022304	3274	Hs.247885	5	175041069|175017645	HRH2	histamine receptor H2
236	CM_004823	chr9	-500	CTCCAGGACAGCAGGCGCAAACTCAGATTTAAAGGGCCAGAGTCTCTACTGCCCA	NM_001013735	442425	Hs.553843	9	78824390	FOXB2	forkhead box B2
237	CM_017237	chr12	-346	GCTTTCACCCACTGCCGTGACCAGCTGCCCATCGCTGGACTTTCCT	NM_003044	6539	Hs.437174	12	-169512|-169510|-169510	SLC6A12	solute carrier family 6 (neurotransmitter transporter, betaine/GABA), member 12
238	CM_011985	chr14	-303	CGGCAGGTGACACAGATCCTCTCCTGACAGTCCCCAGAGGCCCGCAT	NM_006194	5083	Hs.132576|Hs.609574	14	36196532	PAX9	paired box 9
239	CM_004549	chr8	-353	TGTCTGTTCACACAGCAAGCCAGAGGCACGCACCTCCTGATTTCGGGAGACTTC	AF026445	6873	Hs.122752	8	-120812194	TAF2	TAF2 RNA polymerase II, TATA box binding protein (TBP)-associated factor, 150kDa
240	CM_028327	chr19	-163	GTTATTTCTCGCCCTTTAGAACATGCGGGCGGAATGTGGGGCGGCCCTGT	NM_004533	4606	Hs.85937	19	55627971	MYBPC2	myosin binding protein C, fast type
241	CM_022323	chr4	-225	CGGCCGCGCCTCCCACGCCCTCGTAACAGCGAGAGAAAACTTGAAG	NM_001120	10227	Hs.632581	4	-2902092	MFSD10	major facilitator superfamily domain containing 10
242	CM_011555	chr17	-276	CCAGCCCCCAGGTGGGAGCAGAGGTAGGAAGGCACACTGCCCAGGAAAAA	NM_003808	8741	Hs.54673	17	7402339	TNFSF13	tumor necrosis factor (ligand) superfamily, member 13
243	CM_025677	chr12	310	TGCTGTCTGTCCGTCACCCTAGCTGCCTCTGACTGCTCATTTTCTTATTC	NM_004426	1911	Hs.305985	12	8958582	PHC1	polyhomeotic homolog 1 (Drosophila)
244	CM_032661	chr19	-268	CCACGGAAACGCCCTTTCAGGGTGGCCAGGGGTTCTAGGCGGCATC	NM_020428	57153	Hs.631631	19	10597228	SLC44A2	solute carrier family 44, member 2
245	CM_023767	chr19	-392	CGAAGTGGTTTAGGGTCACGGGCTGCACGAGGCTCCAGCACGTCAG	NM_001015878	6795	Hs.98338	19	62434239|62434188	AURKC	aurora kinase C
246	CM_006971	chr12	333	TGTGCGGGCCCCACGTCCCATCACCCCTGTTCCCGGGGAGGACGAG	AY302468	51564	Hs.200063	12	-46462773	HDAC7	histone deacetylase 7
247	CM_002185	chr1	895	CGGAGCCTTTGACAGGGAAAGTTTCTCTAAGAGCGCACGCACCCGCTGGC	NM_002228	3725	Hs.714791	1	-59019050	JUN	jun oncogene
248	CM_017095	chr18	-319	CGGAGAGGGATGGAGCGCGTCTTGCGAGCGTCTCCGAGCCCAGCCACCCC	NM_152721	220164	Hs.569915	18	65219270	DOK6	docking protein 6
249	CM_005550	chr3	-181	TGTGTTGGGCGGCTTTTGAGCAGGAGTCCGGGCCCTCGTGTCACCG	BC028164	10188	Hs.518513	3	-197074632|-197074632	TNK2	tyrosine kinase, non-receptor, 2
250	CM_007842	chr7	145	GCCAGCCGCTCCACTCGTTGCCTTTGCATCTCCACACATGGCGTCC	BC017180	27044	Hs.122523	7	127079437	SND1	staphylococcal nuclease and tudor domain containing 1
251	CM_025426	chr2	425	GGAGGGGCCATTCACTGTCGCTCCATGTTTCCCAGCACAGCCCTTCTCC	NM_022436	64240	Hs.132992	2	-43893114	ABCG5	ATP-binding cassette, sub-family G (WHITE), member 5
252	CM_027814	chrX	-118	CCCGCTCTCCGTGATTGACGGAAAATATTACTCTTCAGCCCGCCTCCCGC	NM_005333	3052	Hs.211571	X	11039335	HCCS	holocytochrome c synthase (cytochrome c heme-lyase)
253	CM_004798	chr22	-492	ACCACATCTGATCCTTGGCCCTGAGTCCAGAGTGGGAGGCACCGTGAC	NM_000675	135	Hs.197029|Hs.712771	22	23153529	ADORA2A	adenosine A2a receptor
254	CM_022178	chr11	-205	GTCAGGGCGGGCGGCAGCACAGAAACCCCCCGCGCCGCTAGAGGGACCCT	NM_001667	402	Hs.502836	11	64538161	ARL2	ADP-ribosylation factor-like 2
255	CM_029724	chr19	-360	TAAAGAGGAAGCGGCAGCCGCGCCTGCGCCCACAGTGCCTAGCCCG	NM_018959	26528	Hs.222510	19	1358583	DAZAP1	DAZ associated protein 1
256	CM_010266	chr1	-128	CTCTGACCTCATCCGGCCGCCCAGGCACTGGGCGCGGCAGCGAATC	BC017365	11332	Hs.126137	1	-6246918|-6246918|-6246918|-6246918	ACOT7	acyl-CoA thioesterase 7
257	CM_024388	chr16	-529	GCGTGGCCAGGGTGGGCTTGACTCAGACTATTGGGCCGACGAGAGG	NM_178818	146223	Hs.699299	16	-65206153	CMTM4	CKLF-like MARVEL transmembrane domain containing 4
258	CM_021618	chr8	-144	TCTCCCAAGATTTCCCGCGCACACCGGAAGTGGGTGGGGCTCCTCC	NM_015066	NA	NA	NA	NA	NA	NA
259	CM_007806	chr14	162	GGTGAGTGCTGCAGCCCCAGGCCCGCCTGCTCCCACAGGCTCGGGCAATG	NM_005432	7517	Hs.714973	14	-103233706	XRCC3	X-ray repair complementing defective repair in Chinese hamster cells 3
260	CM_009144	chr3	-41	CCGGCCTCCTCCCACCGCGGTCCATTCAGGTCCCTGCACCGCACTC	NM_006225	5333	Hs.80776	3	-38023992|-38023992	PLCD1	phospholipase C, delta 1
261	CM_023086	chr4	-314	GGGCATGGGCGCTCTGAAGGGATAGGATCCCCCCACCCCACGCCCA	NM_000661	6133	Hs.412370|Hs.513083|Hs.655427|Hs.714695	4	-39132139|-39132139	RPL9	ribosomal protein L9
262	CM_029390	chr8	-324	TCGTATACTTCTGCGATGCACGCATTTCTATTATCGCACACACCGAATCATACCG	NM_012415	25788	Hs.30561|Hs.710768	8	-95453363	RAD54B	RAD54 homolog B (S. cerevisiae)
263	CM_006278	chr15	541	GCCCGCACACGAGGCACTGCTTTTGGAGTGAACCGCACGCTCACAAT	NM_006628	10776	Hs.713393|Hs.714723	15	-50626723	ARPP-19	cyclic AMP phosphoprotein, 19 kD
264	CM_031192	chr19	-812	CATCCCCCCCTCATTCACACCGTGTCCCTAGATCACCTCTTTCCCTCACT	NM_001645	341	Hs.110675	19	50109760	APOC1	apolipoprotein C-I
265	CM_009442	chr9	-62	CGGCCGCCCACCAGACCCTGCGCGCGGGCACCTCCGCCGCCTCTCCGTCT	NM_003358	7357	Hs.304249|Hs.593014	9	113699026	UGCG	UDP-glucose ceramide glucosyltransferase
266	CM_019564	chr3	182	GGAAACTGGGAAACTAGCTCCGCGCACACCGAGGCACCTCGCAGAC	NM_007283	11343	Hs.277035	3	-128890598|-128890598	MGLL	monoglyceride lipase
267	CM_018908	chr10	339	CGGCCCACTCTCAGCGTCGTCCCCTGATCCACTCCTCAATCCTGGG	NM_014263	10730	Hs.74647|Hs.499145	10	-27439388	YME1L1	YME1-like 1 (S. cerevisiae)
268	CM_003532	chr7	-86	GCGCGCCGTTCCGGGGCGTGTCCTGGGCCACCCCGGCTTCTATATA	BC064987	3486	Hs.450230|Hs.697535	7	-45918368	IGFBP3	insulin-like growth factor binding protein 3
269	CM_032840	chr3	-1146	CCTAGGCAGACTTCGCTACCCCACCCCGACCACTCCGTACCTGTCTTCCA	NM_138931	604	Hs.478588	3	-188921858|-188921858	BCL6	B-cell CLL/lymphoma 6
270	CM_009836	chr9	-97	ACCCTAAAGACAGGCAGCTCCTAGGCACCAGCACAGGAAATAAGCAATGG	NM_006444	10592	Hs.119023	9	105896361|105896651	SMC2	structural maintenance of chromosomes 2
271	CM_022716	chr11	-285	TGGTAACAAATGACCGAACAGTCCCTTATGAATCGGCCAATGAGAAGGGC	NM_015885	51585	Hs.128959	11	82545784	PCF11	PCF11, cleavage and polyadenylation factor subunit, homolog (S. cerevisiae)
272	CM_024924	chr1	-736	TGGGAACTTCTGCTTTCTATTTTTCACGGACACAGACAGGAACACAGATATGCGA	NM_003953	9019	Hs.493919	1	165957831	MPZL1	myelin protein zero-like 1
273	CM_032470	chr3	-122	TTCTCCGCCGCTGGGAGTCGGGCAACAGGTGAAGAGGGCGGGCGTC	NM_178868	152189	Hs.154986	3	32255174	CMTM8	CKLF-like MARVEL transmembrane domain containing 8
274	CM_020914	chr11	-69	ATATTCCACCACCACTACCCCTCTGCCTAGTAACTAGTGACGGTACTGGC	NM_000391	1200	Hs.523454	11	-6590572	TPP1	tripeptidyl peptidase I
275	CM_005549	chr17	-179	GGAAAGAAAACCCGCCCTGGGACCTTGGCTCCATCCCTGAGGGCCAG	NM_005827	10237	Hs.154073	17	-45133688	SLC35B1	solute carrier family 35, member B1
276	CM_002409	chr7	475	GTTGTCCCAGGACCTCGTCACCCCCTTCGGCGTGCGCCCCTCGCTT	NM_020429	57154	Hs.189329	7	-98462999	SMURF1	SMAD specific E3 ubiquitin protein ligase 1
277	CM_008713	chr12	-26	CCGTCGCTGCCACCTCCCCTACCGCTAGTGGAAGAAGATGGCGGAA	BC020688	9958	Hs.434951	12	60940453	USP15	ubiquitin specific peptidase 15
278	CM_008509	chr12	-3	GCAGAGGCACAGACAGAGGCGCGGAGGCTCGGAGAGAGAAGACGTG	NM_005967	4665	Hs.159223	12	55768943	NAB2	NGFI-A binding protein 2 (EGR1 binding protein 2)
279	CM_000117	chr20	19	GGGCGGGCGGCTGTTAAGACTTGCAGTGATGTTTAACTCCTCTCCACGTGAACAT	hsa-mir-499	NA	NA	NA	NA	NA	NA
280	CM_032385	chr2	84	AGGAACAGGCAGACTCCACAGCTCCCGCCAGGAGAAAGGAACATTCTGAGGTATG	NM_012275	26525	Hs.516301	2	113533155|113532685	IL1F5	interleukin 1 family, member 5 (delta)
281	CM_012139	chr2	-312	ACCCAGCTTAAGAACTGCAGGGCGGGCACCTCTTTTGCTTTCCCGAGTTT	NM_016839	5937	Hs.470412	2	-160838758	RBMS1	RNA binding motif, single stranded interacting protein 1
282	CM_030975	chr11	-554	AAAAGAGCAGCCAGAGGAGGAAGATGACTTGAGGGTAGGCAGCAGTTGGGCAATC	NM_022349	64231	Hs.523702	11	-59696546|-59695655	MS4A6A	membrane-spanning 4-domains, subfamily A, member 6A
283	CM_026785	chr6	-24	GACCTTATGTAACCGGGCGGGAGGGGCCGGGCGGGCATGGGCCTTC	NM_007162	7942	Hs.485360	6	-41759693	TFEB	transcription factor EB
284	CM_005107	chr19	-741	GCTGTGGCCGCGCCCCCTTGCGTATTTCCACGCAGACCACGCCCTT	AK097292	115727	Hs.130434	19	-43591537	RASGRP4	RAS guanyl releasing protein 4
285	CM_008533	chr11	-6	GGGCACCCACCTCCAGCTCTGGCTGTGTCGAGCGAGAAGTGAGCTC	NM_005608	5790	Hs.155975	11	-66959556	PTPRCAP	protein tyrosine phosphatase, receptor type, C-associated protein
286	CM_026213	chr12	156	CGAAGCCATGGAGAACGCGCACACCAAGACGGTGGAGGAGGTGCTG	NM_001681	488	Hs.506759	12	109203414	ATP2A2	ATPase, Ca++ transporting, cardiac muscle, slow twitch 2
287	CM_013403	chr14	-505	GCACCACGCCCACGCCAATCTTATTGGCGCTGCCTTCAAAACCCAG	NM_001641	328	Hs.73722	14	19993129	APEX1	APEX nuclease (multifunctional DNA repair enzyme) 1
288	CM_019457	chr19	222	ACCCTCACCTCCCGCTTCTCCAGGTCCGAGTACAACGCCTTCTGGAAATG	NM_032635	10430	Hs.9234	19	40728384	TMEM147	transmembrane protein 147
289	CM_002743	chr3	258	ACGGGCGCCGAGAATGGGAGATGGAGGCAGACGAGACAGGCAGATG	NM_019555	50650	Hs.476402	3	-56736485|-56736485|-56736485	ARHGEF3	Rho guanine nucleotide exchange factor (GEF) 3
290	CM_027669	chr11	-104	GAGGAAACATCCAGCAGGCATGGGTGAGAGAGACACAAAAGATCTGCAGG	NM_001005210	219527	Hs.199853	11	56705796	LRRC55	leucine rich repeat containing 55
291	CM_009429	chr2	-60	TGCACAGGCACACTCACATTGGACGTTTGTGTTCACAGACTCCAGGAGGC	AY027788	58484	Hs.574741	2	-32303021	NLRC4	NLR family, CARD domain containing 4
292	CM_011923	chr11	-300	CCACACTCCGACTCCGAGTCCAGCACTCGGTCCACTGCACAGGGAC	NM_004584	5883	Hs.655354	11	66915998	RAD9A	RAD9 homolog A (S. pombe)
293	CM_014227	chr16	-834	GTGCACACCCAGAGCTTAGAGCCCAAATAATTCAGTGGAGTGTAGCCCAT	BC014513	9351	Hs.440896	16	2016888	SLC9A3R2	solute carrier family 9 (sodium/hydrogen exchanger), member 3 regulator 2
294	CM_004201	chr11	-278	CAAAGTGAGTAATCGGCGGACCCACCCTCCAGGCGGGGCCGGGACC	BC011603	5970	Hs.502875	11	-65178392	RELA	v-rel reticuloendotheliosis viral oncogene homolog A (avian)
295	CM_010395	chr13	-138	ACCACCCCGACCCCGACTAGTCCCGCAGCGCCTGACCCCTTCGTGG	BC023569	65110	Hs.533855	13	114065179	UPF3A	UPF3 regulator of nonsense transcripts homolog A (yeast)
296	CM_017761	chr6	-500	CCTAGGGGATTCCAAGGGACAGCACCGTCCTCCCCATACATCATCAGGAA	NM_182645	245806	Hs.99324	6	117693429|117693413	VGLL2	vestigial like 2 (Drosophila)
297	CM_003819	chr11	-144	CAGGGACCTAGACGGCCTGGAGAGGAAGGGCCCCAGCCCAGCCGCC	NM_014578	29984	Hs.15114	11	66580896	RHOD	ras homolog gene family, member D
298	CM_017749	chr2	-496	AAGGCATGGCTGGGAGGTCTCAGATAAAGCAGAGTGCTGTGTGAACGCTC	NM_182500	130813	Hs.406894	2	11190629	C2orf50	chromosome 2 open reading frame 50
299	CM_018525	chr3	456	TCATGAGACATAACATACACACAGTGCGAGCCACCGAGTAGTTGCCGCGG	NM_020357	57092	Hs.545311|Hs.654949	3	102775731	PCNP	PEST proteolytic signal containing nuclear protein
300	CM_003245	chr1	-29	GGACATTCTCCCATCCCAAAGATGAGGCTGTGCTGCCGTGTGGGCAAGC	NM_004433	1999	Hs.67928	1	200246312	ELF3	E74-like factor 3 (ets domain transcription factor, epithelial-specific )
301	CM_016997	chr3	-301	GCGGGCGGGGAAAGCGAGGTTTAACTAACTCCGCAGCTATATTCTTCCGC	NM_001967	1974	Hs.518475|Hs.599481	3	187984054	EIF4A2	eukaryotic translation initiation factor 4A, isoform 2
302	CM_033338	chr3	-2049	CCCCATCAGAGCACACACCACGTCACTCCAGATGGGGCTCCTAGAGGCCA	NM_138688	NA	NA	NA	NA	NA	NA
303	CM_025614	chr2	330	CGGCTCCATCAGATGCACTACCCACCCGCCTCGAGAGAGGGTCTGC	NM_001002755	27247	Hs.430439	2	-69476756	NFU1	NFU1 iron-sulfur cluster scaffold homolog (S. cerevisiae)
304	CM_023704	chr3	-380	CTGGATGGCCAAACAAGCAAATATTCGCCATGGCAGTGGGTGCTGGAAGG	NM_003848	8801	Hs.655250	3	-67507832	SUCLG2	succinate-CoA ligase, GDP-forming, beta subunit
305	CM_013474	chr22	-515	CAGTTCAGCTCTATCCACACTGCCCCGTCTCTCCAAGAACCTCAGTCTCAGGGGG	AF217975	11200	Hs.291363|Hs.505297	22	-27413730	CHEK2	CHK2 checkpoint homolog (S. pombe)
306	CM_023610	chr11	-366	CCCTCCTAAAGAGTAAAGGCCCGACCCCCTGCACGCCCTCTGCCTG	NM_032564	84649	Hs.334305	11	75157425	DGAT2	diacylglycerol O-acyltransferase homolog 2 (mouse)
307	CM_031142	chr4	-108	CTCCCAGCATCAGCAGCATCTATAAAGCATCCTGGGAATTGCTTGCCCTACGTTC	NM_014961	22902	Hs.595749	4	71806559|71806559|71789517	RUFY3	RUN and FYVE domain containing 3
308	CM_033184	chr7	-327	TAAACACATGTATTTTCCTGTTTAAATTGAGCGAATTGGTCCCCTGCCTGTGCCT	NM_000601	3082	Hs.396530	7	-81169379|-81209942|-81218151	HGF	hepatocyte growth factor (hepapoietin A; scatter factor)
309	CM_026498	chr1	77	CCCGCCGCCACCTCATTGGGCTAAAAATAAGAACTTCCGTAAAAGAAGCG	NM_017766	54897	Hs.439894	1	-10619252|-10629856	CASZ1	castor zinc finger 1
310	CM_016184	chr5	-119	TCGGCATTTTGTTCTGAGAGGGAGAGACGGAACGAGAGAGAGACACACAC	NM_015384	25836	Hs.481927	5	36912617	NIPBL	Nipped-B homolog (Drosophila)
311	CM_004628	chr6	-375	AGTCTCCTGGAAGGCGCAGGCAGTGTGGCGAGAAGGGCGCCTGCTTGTTC	NM_001453	2296	Hs.348883	6	1555679	FOXC1	forkhead box C1
312	CM_003280	chr14	-33	CATCCATACAGCAGCACCCCTGGATCGCGAGGCTCGCGCCTGGCAC	AK025342	64403	Hs.155912	14	-22586109	CDH24	cadherin-like 24
313	CM_028146	chr1	-149	CTCCGAGAGCCACGGTGTCCTCGGGCCGGGCAGGCGTTGAAGACGA	NM_001010846	126669	Hs.591481	1	-152718582	SHE	Src homology 2 domain containing E
314	CM_014860	chr2	375	CCACCACCGACGTACTGTACTTCTCGCGGCCCACCTGGATCACCGT	NM_015470	26056	Hs.24557	2	-73154017	RAB11FIP5	RAB11 family interacting protein 5 (class I)
315	CM_019754	chr5	109	CGGGAGACGCCCTAACGCCCTTTGCCTCTTTCAGCTCCCTTCTTGGG	NM_012484	3161	Hs.72550	5	162820240	HMMR	hyaluronan-mediated motility receptor (RHAMM)
316	CM_014036	chr11	-710	GCACGCCTCCCGCAGCCTCAGTTTCCCTGTCCGTGGTACTGAGGAT	NM_001277	1119	Hs.569019	11	-67576901	CHKA	choline kinase alpha
317	CM_005058	chr2	-695	CCAGAGTGGACACATCCGTATGAGAGCCACAGTCACAGCAAATGCCACAGGGTGT	NM_018460	55843	Hs.171011	2	143603368	ARHGAP15	Rho GTPase activating protein 15
318	CM_005334	chr12	961	TTCTCTGGAACGGCAGCATCTACTTCCCCTACTACCCCTACAACTACACG	NM_005761	10154	Hs.584845	12	93066629	PLXNC1	plexin C1
319	CM_016424	chr1	-163	AGAGAGAGAGAGAGTAGAGGTAAGCCAGAGGAAACGAATGTCTGCGTGGC	NM_152281	92344	Hs.183702	1	168767893	SCYL1BP1	SCY1-like 1 binding protein 1
320	CM_006110	chr6	669	GCAGGCGGGACTGAGCGGCACTCTGAACGGGCTCCCCTCTTAATGT	AF244577	26503	Hs.597422	6	-74359822	SLC17A5	solute carrier family 17 (anion/sugar transporter), member 5
321	CM_029876	chr14	-398	GAAAGACCGAGTGGAGTCCCGCCCCACGCCCACCACTGATGGAAGAATTC	NM_005466	10001	Hs.497353	14	-70120709	MED6	mediator complex subunit 6
322	CM_005728	chr15	-1137	GGTGGGTTTTGCATTCGGCCTTGAGCAGGCATGGATCGGGGAAGGAAGAA	NM_001007156	4916	Hs.410969|Hs.706364	15	-86220991|-86321598	NTRK3	neurotrophic tyrosine kinase, receptor, type 3
323	CM_006609	chr1	442	GCACAGAGCCGCCAGCAGCGGGAGCCTTCCGGAGGGAGGCAGGATC	NM_004195	8784	Hs.212680	1	-1128750	TNFRSF18	tumor necrosis factor receptor superfamily, member 18
324	CM_010513	chr4	-146	CGGGAGAGTTGTGTCACGGGGCACTGAGCTGTTCCCTGCGCTAAGGT	NM_000027	175	Hs.207776	4	-178588917	AGA	aspartylglucosaminidase
325	CM_011479	chr10	-265	CGGAGCAAGCAGACAGACCACCTCTTTACGTTCCCGTAGGCCACGCTCCG	NM_004523	3832	Hs.8878	10	94342970	KIF11	kinesin family member 11
326	CM_028001	chr19	-138	TCCGCCCCGAGGCAAGTCCACGCCAGGGTAATGAATAACCCGGTAC	NM_024620	79673	Hs.458377	19	-63329506	ZNF329	zinc finger protein 329
327	CM_016625	chr2	-209	CCGCTTTTCCCTCTCAGGACGACCCCTAGGCCGCCAGCAGTTCCCTA	NM_000534	5378	Hs.111749	2	190357055	PMS1	PMS1 postmeiotic segregation increased 1 (S. cerevisiae)
328	CM_008829	chr1	-30	ACGTGCCCGTCTCCCCTGCAGATGACCAAGATGCTGGACCTCCTGG	AK126012	26038	Hs.522898	1	-6084439	CHD5	chromodomain helicase DNA binding protein 5
329	CM_003469	chr15	-63	AGGCGGGCCCTGAGCCGGCACCTCCCCTTTCGGACAGCTCAAGGGA	AF230406	5371	Hs.526464	15	72074066|72074066|72074066	PML	promyelocytic leukemia
330	CM_005595	chr7	-307	CAGTTGCGCTTCGCTCCGCGGGTGTCCGACCCAAGCCGAGCCCGAG	NM_004445	2051	Hs.380089	7	142262913	EPHB6	EPH receptor B6
331	CM_017927	chr1	-557	ATTTCAAGTCAACTTTCAGAAACACGCCCGCCCGAGCCACAGCCTAGGCA	NM_177398	4009	Hs.667312	1	-163437728|-163437728	LMX1A	LIM homeobox transcription factor 1, alpha
332	CM_029195	chr18	-303	GTTTATGGGGCCAGGAGCAATGTGTGGAATGGCGAGGCAGTGACAAGACAGCAC	NM_012189	26256	Hs.511983	18	19973445|19972952	CABYR	calcium binding tyrosine-(Y)-phosphorylation regulated
333	CM_026713	chr19	-5	CTGCTACTGTGGCGTGGGAGCATCTACAAACTCCTGTGGCGAGAGCTGCT	NM_017682	54831	Hs.435611	19	12724406	BEST2	bestrophin 2
334	CM_020983	chr16	-78	GATTCTGCGCATAGGCAGCCCCCAAGCCTGTCATTCTGCAAAAACACAGT	NM_152342	124359	Hs.373908	16	-79195176	CDYL2	chromodomain protein, Y-like 2
335	CM_028359	chr3	-168	CAGAGCCTCCCGCGGCCCACAGAGCACAGGTGAGGCAGCAGACCGG	NM_018147	55179	Hs.173438	3	139810231|139810608	FAIM	Fas apoptotic inhibitory molecule
336	CM_030939	chr19	-982	AATTCCGCTGCTATGTCATTACCTGGATGGGAGAGTGTCTCCACTCCACACACCT	NM_020241	NA	NA	NA	NA	NA	NA
337	CM_000951	chrX	-1121	CCCAAAGTTGGTAAGGCTGGGCAGTGAATTGGTTTTCTCCCAGTATTAAGGAA	ACA12	NA	NA	NA	NA	NA	NA
338	CM_005523	chr12	-108	CATGTGCACGGGCCGGAGGGTGCTGCAGCCGCCCGAGGAAGAGGAG	NM_006482	8445	Hs.173135	12	66328778	DYRK2	dual-specificity tyrosine-(Y)-phosphorylation regulated kinase 2
339	CM_008877	chr15	-31	GTTGGGTGTCTACTCTGGTGAATAGACGGCTGTGGGGCAGAGAAGC	AL136922	10845	Hs.113823	15	-63229836	CLPX	ClpX caseinolytic peptidase X homolog (E. coli)
340	CM_026819	chr14	-26	CCCCAGGGCCACGCCGAACCGAGCCCCTCCTGCTCCGTCTAGGAGT	NM_001002860	55727	Hs.525549	14	-92823726|-92773648	BTBD7	BTB (POZ) domain containing 7
341	CM_006097	chr2	675	ACACGCAAGGCGTACAATGAATGCACACCCGCGTCAAGCCACGGCTTA	BC065936	8869	Hs.415117	2	-85919781|-85919782	ST3GAL5	ST3 beta-galactoside alpha-2,3-sialyltransferase 5
342	CM_009725	chr9	-91	CAGACACAGTAGATGACGCACCTCAGCCAATTCGCGCAGCCCTCAGCTTC	NM_018465	55848	Hs.584242	9	-5347970	C9orf46	chromosome 9 open reading frame 46
343	CM_009629	chr9	-84	AGAACTGTGACCCTCACCTCACAGACACCTCCTCTCCTGATTCTTGGAAGGGTAT	NM_002771	5646	Hs.654513	9	33740514|33785558	PRSS3	protease, serine, 3
344	CM_029697	chr12	-357	ACTTCGCCACGCTCACCTTCAGTGGTGCTTCACCGCACTACCACTTCCCTAA	NM_001686	506	Hs.406510	12	-55318225	ATP5B	ATP synthase, H+ transporting, mitochondrial F1 complex, beta polypeptide
345	CM_008028	chr15	103	GGCAGCCAGGCCCTAGGGAGCAGGGAGAGTGGCTCGGGCTCAGTCG	BC047882	22909	Hs.584863	15	28983420	MTMR15	myotubularin related protein 15
346	CM_023404	chr22	-346	TCCGAGAGAGGCCGCAGGGTGAGCAGGTGACAGATGGTGTCCATGAGGGC	NM_152906	128989	Hs.474233	22	18388630	C22orf25	chromosome 22 open reading frame 25
347	CM_011848	chr9	-296	TTCCCTATCGGGAGCGCGCGCGGCCCGCGGCACTGCACTGGCGCACGCCC	BC007459	26578	Hs.494192	9	76893217	OSTF1	osteoclast stimulating factor 1
348	CM_004126	chr11	-248	GCGCTCCGCCTCACGATAACGCACTCACCGCAGCGTTCTGGAACTT	BC016179	3312	Hs.702021	11	-122433409	HSPA8	heat shock 70kDa protein 8
349	CM_005354	chr6	677	CTCTGGCCGCAGCTCCCACAGAAGGCGAATAAGGAGACAAGGAAGACCGA	AB209269	2045	Hs.73962	6	-94007859	EPHA7	EPH receptor A7
350	CM_006692	chr12	425	GCTTCTCCAGCACGCCCTCCTTCAGCGCTTTGCAGCCGCTACTCTC	NM_007350	22822	Hs.602085	12	-74705493	PHLDA1	pleckstrin homology-like domain, family A, member 1
351	CM_018736	chr19	398	GCGTAGGGGGAGAAAAAGAAGCCCTCGGGTCACCACGGCCCCAGAC	NM_182498	126299	Hs.99093	19	-48803215	ZNF428	zinc finger protein 428
352	CM_027522	chr9	-90	ATTGGGTGCACGGCGCCTCCCCGGCGTGATAGGTCAGGACCACCGC	NM_020438	57171	Hs.21701	9	130883226	DOLPP1	dolichyl pyrophosphate phosphatase 1
353	CM_029456	chr4	-334	ATACCAGAAACAGCACTACGACCCTCAGAACTCAGGGTACCTCCAGCTGC	NM_030633	NA	NA	NA	NA	NA	NA
354	CM_013210	chr9	-476	TCCAGGGATGCTATGCCCCCCAGCACCCCGAGTCTAAATTGAGACCCGAG	NM_016034	51116	Hs.382044	9	137532303	MRPS2	mitochondrial ribosomal protein S2
355	CM_017030	chr4	-308	AGAGCAGTCAGTCTAGGGCACGCAACCGCCCGTAAATTATGATTCCCCTT	NM_024751	79807	Hs.161429	4	106849389|106851418	GSTCD	glutathione S-transferase, C-terminal domain containing
356	CM_015418	chr9	101	CGGCCACAACCAGAGCACGCACCGACTTTGATCTCGTTGGGGTCGA	NM_000976	6136	Hs.408054	9	-129249775	RPL12	ribosomal protein L12
357	CM_013986	chr22	-693	CCCTGCACACACCACACAGGGGTGCAGGTGTCCCTTCTCAATCTTCTGCT	NM_023004	65078	Hs.30868	22	-18608937	RTN4R	reticulon 4 receptor
358	CM_012542	chr3	-346	TGCCTGGACGCACCACAGCCATGGCCCACAGAGTTGGGAGAGGCGG	BX648638	1618	Hs.131179	3	-16603304	DAZL	deleted in azoospermia-like
359	CM_004436	chr6	-328	GGGCCCTTCCTGTCAATTACCTACTGAAGGGCAGGCGGCCAGCATCG	NM_005346	3304	Hs.274402	6	31903490|3241600|3043109	HSPA1B	heat shock 70kDa protein 1B
360	CM_028502	chr3	-195	GCGCAGGCGCCACACAACGCGCAGGCGCCGCCTAGAAGTGACTTCTCCAA	NM_014043	25978	Hs.476930	3	87359102	CHMP2B	chromatin modifying protein 2B
361	CM_010190	chrX	-121	GACACGTGCACACACGCCAACAGGCATCTGCCATGCTGGCATCTCTATAA	AF101728	554	Hs.567240	X	152823621	AVPR2	arginine vasopressin receptor 2
362	CM_027022	chr11	-36	ACGCACACGGAAGCACCGATAGGCTCTGCCTCCCGAAGAAAAGGGAGCCG	NM_015399	25855	Hs.100426	11	-65861379	BRMS1	breast cancer metastasis suppressor 1
363	CM_012984	chr1	-408	AGCAACAGCACACAGCATTTTAATATCAGTGAGGTCCACAGCTAGCAGTAAGAGC	AB209189	5567	Hs.487325	1	84316332|84316332|84382539	PRKACB	protein kinase, cAMP-dependent, catalytic, beta
364	CM_012792	chr1	-365	GGGCACGTAGCCACACTCCGTCGTTCCTGCTTCCAAGCAAACCTTGTGCC	NM_007259	11311	Hs.443750	1	148305965	VPS45	vacuolar protein sorting 45 homolog (S. cerevisiae)
365	CM_021674	chr11	-149	GACGGGCTGTAAACCCCCACTACTTCGGAGGCGTGGGGAGCGCGCT	NM_173582	283209	Hs.26612	11	-73719008	PGM2L1	phosphoglucomutase 2-like 1
366	CM_030268	chr18	-513	TGCTTGGTCTCCTTCAGGCGTCAACCAGCGCACGCACTTGGAAACTCTG	NM_030781	NA	NA	NA	NA	NA	NA
367	CM_022724	chr5	-286	GCGGTGGTAATCGCGCTGCACCACCCTAGCACTTAATAATTGCCTGTTAA	NM_019057	54540	Hs.484289	5	-176879395	FLJ10404	hypothetical protein FLJ10404
368	CM_009916	chr1	-101	CCCTTCGACCAGCAGCGCCCGGGGCGGGCGGGTATAAATGGAGCGG	BC065540	8761	Hs.169900	1	-39799074	PABPC4	poly(A) binding protein, cytoplasmic 4 (inducible form)
369	CM_019848	chr1	90	CGGGTCCGAATCAAACTCAGCGTCCTCCACGCGACCCTCAGCATGGT	NM_031280	64960	Hs.352839	1	-36693948	MRPS15	mitochondrial ribosomal protein S15
370	CM_020645	chr2	-42	CGCCACCCACCCGCAACCGCGTCCGTTGACGGTCGGGTCCTTGGTC	NM_199346	375189	Hs.442718	2	-24191747	PFN4	profilin family, member 4
371	CM_032011	chr12	-1994	ATAACATTTCAGCAGAGGGACCTCAAGGGCAGAGGAAGGAGTGTGCGCTCTTTGC	NM_020661	57379	Hs.149342	12	-8646028	AICDA	activation-induced cytidine deaminase
372	CM_004697	chr16	-414	TTATTTATTTTGGGTCGTGCACAAGCCTCAGTGCCTGCAGTCCGCGCCTC	BC030027	2775	Hs.709247	16	54782751|54782751	GNAO1	guanine nucleotide binding protein (G protein), alpha activating activity polypeptide O
373	CM_003169	chr1	-9	AAATGGATCCCCTTGGTCAGAGGTCCCAGAGGGGGCCCAGGCGACT	NM_004474	2306	Hs.166188	1	47674275	FOXD2	forkhead box D2
374	CM_002107	chr1	-901	GGGATGGAAGGTGCACACCCAGGCAGCTGGAAGCGCTCAGTCACAG	NM_003395	7483	Hs.149504	1	-226175319	WNT9A	wingless-type MMTV integration site family, member 9A
375	CM_004411	chr5	-321	GGGCAGTGGTGGCATTGATTAATGCCTTGAGCAGTCAATAATACTTTCCTAGCAA	NM_018915	56113	Hs.368160	5	140698537|140698537	PCDHGA2	protocadherin gamma subfamily A, 2
376	CM_012063	chr12	-307	CAGTGCAGTCCTGATCTCCAGCTCTCCAGCGGCTTAGAACAGACACAGAATGGGC	NM_016319	50813	Hs.530823	12	6703481	COPS7A	COP9 constitutive photomorphogenic homolog subunit 7A (Arabidopsis)
377	CM_030781	chr9	-757	AGGGCAGCAGGCAGTTCACAGGACAGCAGGCAGTTCACAGGGCTTT	NM_015537	26012	Hs.455336	9	-139461844	NELF	nasal embryonic LHRH factor
378	CM_031735	chrX	101	CCGATCTGCGGCCACTGGACTGCCCATCAGCATGAAAATTTTTATGTATTTACTT	NM_000074	959	Hs.592244	X	135558001	CD40LG	CD40 ligand
379	CM_008529	chr5	-6	ATTACTAGGAAAACACCATAATTTTGCAGCAGCTACTCCCACTGCGAACCAAGGT	AK027602	57486	Hs.247460	5	65053840	NLN	neurolysin (metallopeptidase M3 family)
380	CM_020085	chr2	31	CCTCTTGCTGCCGTTGCCACTGCTACCGCCGCTGCCATATTGGGTT	NM_018263	55252	Hs.594386	2	-25815756	ASXL2	additional sex combs like 2 (Drosophila)
381	CM_013125	chr14	-448	ACTTAACCATGGCGCAGCGGGCAGTGTGGCTCATAAGCCACGAACCG	NM_006544	10640	Hs.655158	14	-56738946	EXOC5	exocyst complex component 5
382	CM_016301	chr22	-140	GCCCCTTTAAGAGGCGTGGTCACGTGCTCCGCCCCCACCTCCGCCTCGCG	NM_014248	9978	Hs.474949	22	39677330	RBX1	ring-box 1
383	CM_007503	chr1	251	CCTGGGTCACGCACACGCGGAAGTCAACTGTGTCCAGGAAGCCCAG	NM_004078	1465	Hs.108080	1	-199719282	CSRP1	cysteine and glycine-rich protein 1
384	CM_018963	chr1	323	TCGGAGCCAAGGTACGGCATCTTCCTAAGAGTCACAGGGCAGCTCCCACA	NM_006594	10717	Hs.515048	1	-114239199	AP4B1	adaptor-related protein complex 4, beta 1 subunit
385	CM_017351	chr14	-363	CTTCCCCAGCCCGAGGCTCGCTCCTTTCTCCCGCCCTCACTTGCCTCGTC	NM_004545	4707	Hs.183435	14	-91652220	NDUFB1	NADH dehydrogenase (ubiquinone) 1 beta subcomplex, 1, 7kDa
386	CM_024025	chr8	-458	TAGACGCAGTAAAGCTGAGCTGCACACATCAAGCGCAGCAGACAAGACCT	NM_032237	84197	Hs.491646	8	43067817	FLJ23356	hypothetical protein FLJ23356
387	CM_003121	chr4	17	GGGCCACACACGCCGCGACCTACAGCTCTTTCTCAGCGTTGGAGTG	NM_001201	651	Hs.387411	4	82171142	BMP3	bone morphogenetic protein 3
388	CM_007217	chr1	297	TACCAAGTTAAACGCCTCCACAGGTGGCTTCCCTTTCTCCCTGGCTTACACCT	AK095564	100131053	Hs.697104	1	NA	LOC100131053	hypothetical LOC100131053
389	CM_012015	chr10	-304	GGCGACTCAAAGGCGGCCCAGCCAAGCCGAAGTCCCCAGCACCCCCCCGC	BC018116	2869	Hs.524625	10	120957186	GRK5	G protein-coupled receptor kinase 5
390	CM_022055	chr2	-190	CCTAGGAGGTCGGGAACACCCAGGACCAGCAGCCGCCCTCCTACATC	NM_000682	151	Hs.247686	2	-96142349	ADRA2B	adrenergic, alpha-2B-, receptor
391	CM_019285	chr1	261	GCTCGCGCTCTGGGGAAGGGAGAGAGTTTGGCCCACAAAGCAGGGT	NM_007122	7391	Hs.414880	1	-159275664	USF1	upstream transcription factor 1
392	CM_018127	chr2	-682	AACCCCTCAGCTGGCCCCCTCCCCCAAGGCTTGCCCCCGCCGCCCAGAGC	NM_174899	130888	Hs.140666	2	230495450	FBXO36	F-box protein 36
393	CM_030637	chr2	-687	GGCACCCCACAGCCCTGGGCTAAACCCTGCTAAGCACTCCATAGAGCTTT	NM_020458	57217	Hs.370603	2	47021816	TTC7A	tetratricopeptide repeat domain 7A
394	CM_022341	chr8	-227	GTCGCCGCGGACTCACGGGGCTGGAAAGAGGAATTTAAAGCATAGGTTAG	NM_005285	2831	Hs.248117	8	54015020	NPBWR1	neuropeptides B/W receptor 1
395	CM_022245	chr16	-214	CCAACGGGCCACGCCCTGCACCCTACGTAAATGCACGGAAGCCTTC	NM_015914	51061	Hs.313847	16	-11680443	TXNDC11	thioredoxin domain containing 11
396	CM_025003	chr19	-772	CCACGCCCACTCCCTCGGCGAGAGAACCCCGTGGAACCCGAATTAG	NM_016246	51171	Hs.18788	19	-54008085	HSD17B14	hydroxysteroid (17-beta) dehydrogenase 14
397	CM_009449	chr3	-62	TTGGCGTGGGGAGAGACTTCCTGCCTTACGCGCGAGCACTTCCGCCTCGA	NM_018130	55164	Hs.606584	3	-72881117	SHQ1	SHQ1 homolog (S. cerevisiae)
398	CM_029791	chr19	-373	GACTCCGGGCACAGCTGCTGGGCACTGGCAGCTCGCAAGGCACAGC	NM_003926	53615	Hs.178728	19	-1527677	MBD3	methyl-CpG binding domain protein 3
399	CM_006880	chr10	361	TTCCGGCTCACACCCCCGCCCACACTCCTGAGTGGTGCGGTGCAGC	AF305908	1103	Hs.302002	10	50491159|50492088|50487146	CHAT	choline acetyltransferase
400	CM_018246	chr19	-768	CCGCCCCCCACAGTTATATTTCACACACCCCGCCAGTGCCAGCTGC	NM_020309	57030	Hs.375616	19	-54624469	SLC17A7	solute carrier family 17 (sodium-dependent inorganic phosphate cotransporter), member 7
401	CM_006224	chr5	592	GCAGTAAGCCAGCCCTTGCCACCAGCACAGGGAGCCCAAAACCTGT	BC009483	3659	Hs.436061	5	-131845200	IRF1	interferon regulatory factor 1
402	CM_025228	chr18	469	ACCAAAGGCCACCCTGTGACAACAGCGTCGGAACCACGGCACTTCC	NM_006965	7572	Hs.514802	18	-31166175	ZNF24	zinc finger protein 24
403	CM_030374	chr3	-545	CGGGGGACCACATAAGGTCATGCACACCCACAGAGTGCCCAGTCCCTG	NM_001248	956	Hs.441145	3	40403676	ENTPD3	ectonucleoside triphosphate diphosphohydrolase 3
404	CM_004792	chr9	-490	CGGTGCCCCAGGTTTCTCTAAAGCAGGCAGACAGCATCCCCACGGC	BC009979	26086	Hs.239370	9	138348725	GPSM1	G-protein signaling modulator 1 (AGS3-like, C. elegans)
405	CM_006116	chr3	664	CCCCTGCGAAGCCTGACCCGCCTACTGACTGAAACCACGGGCAAAG	NM_138410	112616	Hs.440494	3	32408166	CMTM7	CKLF-like MARVEL transmembrane domain containing 7
406	CM_002022	chr10	-542	AAGCAGGCTCTGTAGGCACTCACTCCGCCCAGGTGCGCGCGTGGCG	NM_000124	2074	Hs.654449	10	-50334496	ERCC6	excision repair cross-complementing rodent repair deficiency, complementation group 6
407	CM_003002	chr3	90	AATGTGTCTTCCCAACATCCCACTCTCTTCAGCAATCGCTGGAACAGCCATGGGC	CR749654	90102	Hs.477114|Hs.668529|Hs.679140	3	113085499	PHLDB2	pleckstrin homology-like domain, family B, member 2
408	CM_029072	chr6	-295	GCATGGGCACACAAGGCGGAGGGGACACCAAGGTCCGTTATTCCCC	NM_006298	7745	Hs.57679	6	28217694	ZNF192	zinc finger protein 192
409	CM_018758	chr19	390	GAGGCGGGGCTATGGGCAGGCATGGACTGGGAAGATGCTAGAGGAGCTAG	NM_032370	84330	Hs.515114	19	-8482221	ZNF414	zinc finger protein 414
410	CM_004816	chr5	-498	GAACGTCCTCACCTGCCCACATTCGCTACTCGCACTCACTCACCAGCGCT	NM_003862	8817	Hs.87191	5	170779271	FGF18	fibroblast growth factor 18
411	CM_031066	chr3	133	TCAGGGCCACAGAGCCTCCGCGGCAGAATTGGGAGGCGGCAGCAGC	BC004300	50853	Hs.103665	3	38010081	VILL	villin-like
412	CM_006642	chr7	436	ACACACACGCCCCCTATAATCCTTCCTCCTTTGGCATCTTGTGCATTTCT	NM_005302	2861	Hs.406094	7	-124173349	GPR37	G protein-coupled receptor 37 (endothelin receptor type B-like)
413	CM_027748	chr4	-111	AAAAAGAAAAAGCTGCGCTAAACTCCACCGTGACCTCAAACTCTTTGGACTGT	NM_001510	2895	Hs.480281	4	93444572	GRID2	glutamate receptor, ionotropic, delta 2
414	CM_008182	chr2	82	AACTCCACATCCTGGCTCCTATCTCTGCCTTCCAGGCATCTCCCAGCTGC	NM_032824	84910	Hs.656298	2	112529284	TMEM87B	transmembrane protein 87B
415	CM_024978	chr19	-757	TGGACAGACGGACAGACTGAGCCCGCGGCAGCTGGCCTTGGAGTAGAGAC	NM_024876	79934	Hs.130712	19	-45889273	ADCK4	aarF domain containing kinase 4
416	CM_031090	chr17	-29	TAAAGAGGAGAGCTGGTTTCAGACTTCAGAAGGACACGGGCAGCAGACAGTGGTC	NM_002983	6348	Hs.514107	17	-31439715	CCL3	chemokine (C-C motif) ligand 3
417	CM_011632	chr2	-285	GGAGGGGGCCCTCCGATCTGCTCCATCCGTCCGTTTTATTAGGGACACAT	NM_014213	3235	Hs.709219	2	176695658	HOXD9	homeobox D9
418	CM_031878	chr13	-103	AAAAAAACACAAAGTGCACACACGTACACGAGGCTAACTGCTCATTACATGCT	NM_004951	1880	Hs.784	13	-98744789	GPR183	G protein-coupled receptor 183
419	CM_005138	chr2	-792	ATTTCCTGCATTAGAGGGAGGGAGACTCGCTCGCACACCGACAGAGGGAG	NM_005400	5581	Hs.580351	2	45732546	PRKCE	protein kinase C, epsilon
420	CM_023856	chr5	-412	TCTAAGAGACAGTACGTGTCTCTCGCTCACCAATACTCCATCTCGCCTCA	NM_003100	6643	Hs.713554	5	122138648	SNX2	sorting nexin 2
421	CM_008206	chr6	76	GAGGGGGACCATCCATCCAGGTAAAACGTGTTCTTTCCTTGTTCCTTTGC	NM_025002	NA	NA	NA	NA	NA	NA
422	CM_012206	chr16	-318	CCCCCCCACCTGGAGGACCTCCCCACATGAAGGACTCCCACCTGGA	BC017342	8558	Hs.699177	16	88280578|88280576	CDK10	cyclin-dependent kinase 10
423	CM_008121	chr2	92	CGGTTCACCTCCTTCTCCACCGCGGCATTTCCAAAACAACAGGGACAAGT	NM_153038	151278	Hs.350729	2	222871109	CCDC140	coiled-coil domain containing 140
424	CM_030289	chr7	-520	CTGGTGACCTCAGGTACCCAGCCCGCCCCACCCACCCGGACGGTTG	NM_001013406	889	Hs.531987	7	-91666218|-91666218|-91666218	KRIT1	KRIT1, ankyrin repeat containing
425	CM_006127	chr11	659	TGATGGTCCCCATCCAAGGCAGGGCTCGGCATCGTGGTGGAAAGGA	NM_003355	7351	Hs.80658	11	-73363363	UCP2	uncoupling protein 2 (mitochondrial, proton carrier)
426	CM_002403	chr2	478	CTGCTGGAGAAGTCCCGCAAGGTCAGCGCCCACACGCGCGCGGTCA	NM_004657	8436	Hs.26530	2	-192407280	SDPR	serum deprivation response (phosphatidylserine binding protein)
427	CM_012335	chr1	-329	GCAGTGAGGGGAGCTCTTCAACATCACCAGAACCCTCTGCCCTGAGAAAG	NM_003636	8514	Hs.440497	1	6008966	KCNAB2	potassium voltage-gated channel, shaker-related subfamily, beta member 2
428	CM_023891	chr20	-420	AGGTGCTGGGTGCGGTACTGTAGAAGCCAGGCTTCATTCGAGCCTCTGTA	NM_012070	NA	NA	NA	NA	NA	NA
429	CM_028583	chrY	-211	GCCCTCCCCGAAGCCCTTGCTTTGTTCTGTGAGCGCCTCGTGTCAG	NM_013230	100133941	Hs.644105|Hs.694721	6	-19611913	CD24	CD24 molecule
430	CM_031829	chr19	-336	GCTGGCACGGCCTAGGCACTCAGTAACACACAGCAGAGGCACAGGG	NM_004335	684	Hs.118110	19	-17374754	BST2	bone marrow stromal cell antigen 2
431	CM_005005	chr20	-627	AGACACCTGAAAAATAAAAGGACAGAATGGAAGTGCACACTCCCACCGCG	NM_001794	1002	Hs.473231|Hs.598638	20	59260953	CDH4	cadherin 4, type 1, R-cadherin (retinal)
432	CM_030409	chr6	-550	CGCTTCCTCCACTCCAGGTAGAGGGATTTCGGGGGCCTTCTCAGAAGCAAGG	NM_031460	89822	Hs.162282	6	-39374754	KCNK17	potassium channel, subfamily K, member 17
433	CM_016371	chrX	-154	CGGACTCTCCGTCATGGGCGTGTGCTTGTTGATTCCAGGACTGGCTACTG	NM_006978	7737	Hs.458365	X	-118888465	RNF113A	ring finger protein 113A
434	CM_030911	chr7	-927	TCACGTTCCTCCCCCTTCTCCTTACATGCCTTTTATAGCAGCCTCTCCTTTTCTC	NM_001283	1174	Hs.489365	7	100584405	AP1S1	adaptor-related protein complex 1, sigma 1 subunit
435	CM_015427	chr17	98	GCCTTCCCCGCATCCTCGGCGACGCCCGTGTTTACCTGAAAGTCTC	NM_001002909	23131	Hs.463129	17	-39828175	GPATCH8	G patch domain containing 8
436	CM_015057	chr17	284	CCACCTCATTTCCACAGTCGCTCACTCACCACAGCAGTGCCCAGATCCCC	NM_138463	116238	Hs.499952	17	-24075502	TLCD1	TLC domain containing 1
437	CM_031375	chr19	31	GTGCTGATGGCCGCAGTGCTGACCGTGACTGGAGCAGTTCCTGTCG	NM_172139	282617	Hs.406744	19	-44426111	IL28B	interleukin 28B (interferon, lambda 3)
438	CM_017171	chr22	-335	GCATCCTGGGCCGCGCAGCTACCTTACGTCAGCCGCCTCTCAAATCACAC	NM_173793	128977	Hs.659565|Hs.661679	22	-17810894	C22orf39	chromosome 22 open reading frame 39
439	CM_016789	chr3	-258	AGAGCTTCGTCCTGGCACCTGATTGGCTCTCTTTCCAGCTCCGCCTCCAT	NM_017548	55573	Hs.707466	3	134775263	CDV3	CDV3 homolog (mouse)
440	CM_017002	chr20	-302	GAATGCTGCACAGTCCTGCCAAGTCCAGGCGGTTATTCCTCTCCACAGCC	NM_015266	23315	Hs.444202	20	47862656	SLC9A8	solute carrier family 9 (sodium/hydrogen exchanger), member 8
441	CM_027984	chr16	-137	AATCCGTTGCTGGAAGGGACCCATCTCGCCCACCCTTAGGGGTCGA	NM_001888	1428	Hs.924	16	-21177342|-21177342	CRYM	crystallin, mu
442	CM_030956	chr14	-99	TGGATAACGCACACCCTTCTCATTGAGATGCTGCTTCCTCATTGGTTTGTGCTGA	NM_003608	8477	Hs.513440	14	87541248	GPR65	G protein-coupled receptor 65
443	CM_007070	chr1	310	CCACACCCGCAGACCCCGTCAGTGGCAGCCAGCTATGTGTCAGTGTA	BC022848	79140	Hs.534482	1	32438788	CCDC28B	coiled-coil domain containing 28B
444	CM_030396	chrX	-548	GGACTGCCAGCTCCCTGGGTCTCCTCCTCTCTGGGGCAGATCCTCA	NM_006730	1774	Hs.401929	X	-153282772|-153282772	DNASE1L1	deoxyribonuclease I-like 1
445	CM_018566	chr2	448	CGCTCTCACTCGCGCTCGCTCCTCTCGCACCGTCAGTCACTCACAC	NM_003111	6670	Hs.531587	2	-174481504|-174481503	SP3	Sp3 transcription factor
446	CM_027256	chr6	-47	AGAGTTCTATAAAGTTCCTCTTTCCCACCTCGCACTCTCAGTTTCACCGC	NM_002460	3662	Hs.401013	6	336751	IRF4	interferon regulatory factor 4
447	CM_006998	chr9	326	CGACTCGGGGAGAATCTGCACACATACGCCAGCGGAGTTGACGCGACC	BC014965	7507	Hs.654364	9	-99477011	XPA	xeroderma pigmentosum, complementation group A
448	CM_006926	chr12	348	TTCGAAACCCTCAAGAGGTGTACCACGACCAACCCCAACCAGAGGCTGCC	NM_005593	4617	Hs.178023	12	79634838	MYF5	myogenic factor 5
449	CM_028510	chr10	-197	GGAGTGCCCAGACTTGGCAGGGTCAGAGCCCCCCAGCGGGATCCAGAGCC	NM_006541	10539	Hs.42644	10	131824652	GLRX3	glutaredoxin 3
450	CM_023174	chr5	-324	GCACCCCAGGAGGGCGGCGCGGGCGGGTAACGTCACACACGCGCCGCATC	NM_030782	81037	Hs.444673	5	-1370999	CLPTM1L	CLPTM1-like
451	CM_024498	chr16	-551	CGGCACAGACACCGCACATGGCATCATCATAGAGACTCCGTGCCCAGCC	NM_031478	83723	Hs.558560	16	-29943248	FAM57B	family with sequence similarity 57, member B
452	CM_010364	chr17	-135	TCACCAAAAGGATCGAACTTCCCAGCACCCTCTCTGGCCCGTAACGTCAG	NM_007067	11143	Hs.21907	17	45221069	MYST2	MYST histone acetyltransferase 2
453	CM_019342	chr17	251	GCTCGCACTTTATTCCTTGGCCACCTCCCCAGCCGATGCACCCCCTC	NM_139280	94103	Hs.514151	17	-35330821	ORMDL3	ORM1-like 3 (S. cerevisiae)
454	CM_032902	chr19	-1091	CCCTCCACAATGCCCACCTCCCCACATGCCAAGCTCCAGCCTTGTG	NM_153701	3594	Hs.567294	19	-18031370|-18042371	IL12RB1	interleukin 12 receptor, beta 1
455	CM_028988	chr8	-289	GACACAGGCCCCACACGTCAGAGGCCGCTGTCCCCACGGCCACTGC	NM_007079	11156	Hs.43666	8	142501188	PTP4A3	protein tyrosine phosphatase type IVA, member 3
456	CM_025168	chr11	-998	CCAAGGCCCAGTCCACACTTGCTCACTCCCAGGACGGGGAGCTCAC	NM_005705	10077	Hs.271954	11	2279818	TSPAN32	tetraspanin 32
457	CM_020894	chr4	-66	TTTTTTTGGTTGAGCTGGTGTCCCAGTGCTGCCTCCGATCCTGAGCCTCC	NM_005172	474	Hs.532680	4	94969100	ATOH1	atonal homolog 1 (Drosophila)
458	CM_027960	chr20	-134	ATCCTCGCCCCATTTCCCGTAAATATCAGCCACAGACCACCTTTGAGGAC	NM_006698	10904	Hs.472651|Hs.697283	20	-35579232	BLCAP	bladder cancer associated protein
459	CM_013552	chr13	-531	CGTGTAAAACAACACTTTGTGTTAAGTATCTTCACACACGGCGGCGCAAAGGTAG	BC031522	2073	Hs.258429	13	102296174	ERCC5	excision repair cross-complementing rodent repair deficiency, complementation group 5
460	CM_014890	chr6	355	CGGGGCTCAGGATACGGTCACCTGTATTCGCTGTGGCTTCAACATCAACG	NM_170783	30834	Hs.57813	6	1477648|30137014|1275983	ZNRD1	zinc ribbon domain containing 1
461	CM_018614	chr11	438	GCCACACGCCCTCGTCCGTAATTCCCCACGCTCCACCAAGTGTCCA	NM_022003	53826	Hs.714294	11	-117212902	FXYD6	FXYD domain containing ion transport regulator 6
462	CM_014602	chr20	-1551	TGTCTGGAGCAGAGCTGGGTGCGAATTTGACCAACGGGTGGCAGGAACAG	AB046810	55614	Hs.101774	20	-16200748	KIF16B	kinesin family member 16B
463	CM_008204	chr21	76	CGGGGCAGCGAAAGGTTCTCTCTCCAGGGCTGGACTTAATAACTTTGAAA	BC036088	4685	Hs.473450	21	21292503	NCAM2	neural cell adhesion molecule 2
464	CM_023388	chr12	-345	TAGGCCCACGGCGAGCCAGCCCGGGATCCCCGGCCTGTCCCTTTAA	NM_003483	8091	Hs.505924	12	64504506|64504506	HMGA2	high mobility group AT-hook 2
465	CM_026945	chr16	-32	CATCGATCACTCGGCGCTCCTCCAGGCACTGCGTCGTGATCAGACGAGCG	NM_024773	79831	Hs.145717	16	27122316	JMJD5	jumonji domain containing 5
466	CM_002867	chr5	148	GAGGGGCAGTTTCAGATCTCCAAACCAGCCATGGACTTACTTTGAGGAGC	AF227516	81848	Hs.323308	5	-141670175	SPRY4	sprouty homolog 4 (Drosophila)
467	CM_011557	chr3	-276	GGGAAGGCCATCCCAGGGCAGACACTGCCACCTCCGCCGCTTCCGACGCC	NM_012096	26060	Hs.476415	3	57236804	APPL1	adaptor protein, phosphotyrosine interaction, PH domain and leucine zipper containing 1
468	CM_011175	chr4	-216	TCATCATTTAGCTGTAGTAAGTTGGTGTGACAGGCAGGCGCTTAAATACAAGCCC	AB040875	23657	Hs.390594	4	-139304697	SLC7A11	solute carrier family 7, (cationic amino acid transporter, y+ system) member 11
469	CM_001923	chr3	-363	CGCGGCCTGGGTTGGGGAAGGTGGCCCTGGTATCCTCCCCTGTCCCAAGC	NM_001904	1499	Hs.476018	3	41215945	CTNNB1	catenin (cadherin-associated protein), beta 1, 88kDa
470	CM_005731	chr19	-1616	GCACGGCACGAGAACCGCCCATGCCTGGCAGTGGGAGAAGCAGAAAGACG	NM_001194	610	Hs.124161	19	540892	HCN2	hyperpolarization activated cyclic nucleotide-gated potassium channel 2
471	CM_011951	chr1	-301	GCACATAGGCACACCAGCCAAAACTCATAGATCTTGTGAATTCAGAGTAGCCTGA	AB078026	467	Hs.460	1	210848616|210805319	ATF3	activating transcription factor 3
472	CM_004419	chr19	-323	CAGTCACCTCTAAAATGCGGGACACAGGCTATCCATGTCCCCACAACCCC	BC000090	NA	NA	NA	NA	NA	NA
473	CM_016655	chr18	-219	CCTGGCTCCCGCAGCCTGGAGCCGCGCGTCCTTCGCTGCCTTGGGCCGTA	NM_001279	1149	Hs.249129	18	12244317|12244627	CIDEA	cell death-inducing DFFA-like effector a
474	CM_011485	chr1	-265	GGATCAGAAAGAACACGCACTCCTCCGCGCAGGGAAATATGCCGCACGCA	NM_024037	79000	Hs.149305	1	-26033083	C1orf135	chromosome 1 open reading frame 135
475	CM_032305	chr11	485	TTGGTGTACATGGAGTAGGGCACAGGCAGGGTCCCCAGCCTTGTACATTTAGATG	NM_148975	51338	Hs.325960	11	59806661|59804714	MS4A4A	membrane-spanning 4-domains, subfamily A, member 4
476	CM_027339	chr5	-58	GGCACGGCCGCTGCGTCAGTCACAGCCCTGGCTGCAGGAGTCCAGCTGCC	NM_014423	27125	Hs.519313|Hs.664840	5	-132238969	AFF4	AF4/FMR2 family, member 4
477	CM_010663	chr15	-155	CCGTCTCACCTCGCGCGCTGCCGTCCGCTGGAAGCACCTCCGCGCCTCCC	AF230495	53905	Hs.272813	15	43209483	DUOX1	dual oxidase 1
478	CM_025847	chr6	280	GGAGGGGAGCCCCATCTCCCCAGAAGAGCAGTGACCCCAGCAGAGA	NM_006355	10475	Hs.584851	6	26071049	TRIM38	tripartite motif-containing 38
479	CM_010555	chr3	-149	AATCGAGCCCGGCACTGCCTCCCCGAAGGGAGGGAGCGTCTGCTCG	NM_014498	27333	Hs.143600	3	-169210347	GOLIM4	golgi integral membrane protein 4
480	CM_007117	chr18	306	GCTTGTCCTAGCACGCACACAGTCATTCTGCTCTGTAGTCCATTGTCTTGGCTGA	NM_017742	54877	Hs.114191|Hs.714637	18	58341637	ZCCHC2	zinc finger, CCHC domain containing 2
481	CM_023101	chr1	-317	CTGCTTCCCCCGCTCAGCCCGGCACCAGAGCCCCTTCCTGGGTCAC	NM_001017406	64766	Hs.440880	1	33055762|33055762	S100PBP	S100P binding protein
482	CM_031887	chr1	-86	CGCGTCAGCCCCCAGGCCGCCTGCAGGTGTGCGCTCAGAACTAGCA	NM_001877	1380	Hs.445757	1	205694292	CR2	complement component (3d/Epstein Barr virus) receptor 2
483	CM_006759	chr6	404	CGGTTCTGCCTCTGTGGCTCCTCTGGAGCGCTGCCTGCTCCCGCGC	BC004241	3910	Hs.654572	6	-112535826|-112681678	LAMA4	laminin, alpha 4
484	CM_029405	chr1	-326	GCTGTGGCCAGAGTGACAAGAGGGTGGGAGTCACAGCACAGCAGCAGGA	NM_004037	271	Hs.82927	1	109964798|109963981|109969571	AMPD2	adenosine monophosphate deaminase 2 (isoform L)
485	CM_010305	chr6	-131	ACGCTAGAATCACCTAATTTGCATACCACAGGGCACACAGAGACAATTCATCCAA	BC056264	8343	Hs.182137	6	26307765	HIST1H2BF	histone cluster 1, H2bf
486	CM_022993	chr9	-307	AGCCCGCACCCAGCCACTTTGACCTGGTCACAGGCTTCTGGAGACTT	NM_052813	64170	Hs.694071	9	-138378229	CARD9	caspase recruitment domain family, member 9
487	CM_024045	chr11	-466	ACCTTGCTGCAGATTGGGAAGCTGCAGATGATTGGGAAGGTGGAAGGTGG	NM_002032	2495	Hs.524910|Hs.645560|Hs.712676	11	-61488332	FTH1	ferritin, heavy polypeptide 1

## Sheet: class_comparison
The first 835 genes are significant at the nominal 0.01 level of the univariate test
	Parametric p-value	FDR	Permutation p-value	Geometric mean of intensities	Unique id	Geometric mean of intensities	Parametric p-value	FDR	Permutation p-value		Anno-	Description	Clone	GB acc	UG cluster	Gene symbol	Map Location
				(class anti-Tal1 /class IgG )		(class anti-Tal1 /class IgG )					tations
1	9e-07	0.0071093	0.0625	0.478108	CM_028354	0.478108	9e-07	0.0071093	0.0625		Info	zinc finger protein 671	chr19	NM_024833	Hs.180402	ZNF671	166
2	1.3e-06	0.0071093	0.03125	1.90833	CM_028097	1.90833	1.3e-06	0.0071093	0.03125		Info	Z-DNA binding protein 1	chr20	NM_030776	Hs.302123	ZBP1	146
3	1.6e-06	0.0071093	0.03125	1.9568	CM_023550	1.9568	1.6e-06	0.0071093	0.03125		Info	chromosome 22 open reading frame 9	chr22	NM_001009880	Hs.592207	C22orf9	358
4	5.3e-06	0.0141298	0.03125	0.396743	CM_003767	0.396743	5.3e-06	0.0141298	0.03125		Info	phosphoinositide-3-kinase, class 2, beta polypeptide	chr1	Y13892	Hs.497487	PIK3C2B	131
5	5.3e-06	0.0141298	0.03125	0.282845	CM_015538	0.282845	5.3e-06	0.0141298	0.03125		Info	transcriptional adaptor 1 (HFI1 homolog, yeast)-like	chr1	NM_053053	Hs.435967	TADA1L	51
6	1.09e-05	0.0209471	0.03125	0.594664	CM_002018	0.594664	1.09e-05	0.0209471	0.03125		Info	guanine nucleotide binding protein (G protein), beta polypeptide 1	chr1	NM_002074	Hs.430425|Hs.709208	GNB1	537
7	1.1e-05	0.0209471	0.03125	0.628424	CM_032110	0.628424	1.1e-05	0.0209471	0.03125		Info	metallothionein 1M	chr16	NM_176870	Hs.647370|Hs.656629	MT1M	210
8	1.39e-05	0.0231609	0.03125	0.380125	CM_025892	0.380125	1.39e-05	0.0231609	0.03125		Info	aldehyde dehydrogenase 2 family (mitochondrial)	chr12	NM_000690	Hs.632733	ALDH2	269
9	1.73e-05	0.0236432	0.03125	0.643584	CM_026153	0.643584	1.73e-05	0.0236432	0.03125		Info	pyridoxal (pyridoxine, vitamin B6) phosphatase	chr22	NM_020315	Hs.632762	PDXP	191
10	1.97e-05	0.0236432	0.03125	1.8003	CM_018705	1.8003	1.97e-05	0.0236432	0.03125		Info	nuclear prelamin A recognition factor	chr17	NM_012336	Hs.256526|Hs.600304	NARF	410
11	2.2e-05	0.0236432	0.03125	1.59761	CM_030170	1.59761	2.2e-05	0.0236432	0.03125		Info	minichromosome maintenance complex component 3 associated protein	chr21	NM_003906	Hs.389037	MCM3AP	499
12	2.28e-05	0.0236432	0.03125	0.691549	CM_002250	0.691549	2.28e-05	0.0236432	0.03125		Info	SMAD family member 6	chr15	BC052569	Hs.153863	SMAD6	730
13	2.51e-05	0.0236432	0.0625	1.93249	CM_014831	1.93249	2.51e-05	0.0236432	0.0625		Info	zinc finger protein 689	chr16	NM_138447	Hs.454685	ZNF689	394
14	2.71e-05	0.0236432	0.03125	0.548494	CM_003045	0.548494	2.71e-05	0.0236432	0.03125		Info	upstream binding transcription factor, RNA polymerase I	chr17	NM_014233	Hs.89781	UBTF	66
15	2.86e-05	0.0236432	0.03125	0.610679	CM_017200	0.610679	2.86e-05	0.0236432	0.03125		Info	hydroxyacyl-Coenzyme A dehydrogenase/3-ketoacyl-Coenzyme A thiolase/enoyl-Coenzyme A hydratase (trifunctional protein), beta subunit	chr2	NM_000183	Hs.515848	HADHB	341
16	2.98e-05	0.0236432	0.0625	1.74942	CM_011448	1.74942	2.98e-05	0.0236432	0.0625		Info	ubiquinol-cytochrome c reductase, complex III subunit VII, 9.5kDa	chr5	BC090048	Hs.146602	UQCRQ	261
17	3.22e-05	0.0236432	0.0625	1.98024	CM_010826	1.98024	3.22e-05	0.0236432	0.0625		Info	polymerase (DNA directed), beta	chr8	NM_002690	Hs.654484	POLB	168
18	3.31e-05	0.0236432	0.03125	0.487773	CM_018893	0.487773	3.31e-05	0.0236432	0.03125		Info	A kinase (PRKA) anchor protein 11	chr13	NM_016248	Hs.105105	AKAP11	343
19	3.37e-05	0.0236432	0.03125	0.650307	CM_023574	0.650307	3.37e-05	0.0236432	0.03125		Info	ankyrin repeat domain 37	chr4	NM_181726	Hs.508154	ANKRD37	360
20	4.59e-05	0.0305924	0.0625	0.631185	CM_008087	0.631185	4.59e-05	0.0305924	0.0625		Info	WD repeat domain 54	chr2	BC051753	Hs.643480	WDR54	97
21	5.03e-05	0.0319285	0.03125	1.6307	CM_012237	1.6307	5.03e-05	0.0319285	0.03125		Info	protein phosphatase 1, regulatory (inhibitor) subunit 11	chr6	NM_021959	Hs.82887	PPP1R11	321
22	5.35e-05	0.03205	0.03125	1.72187	CM_013900	1.72187	5.35e-05	0.03205	0.03125		Info	zinc finger protein 200	chr16	BC054005	Hs.632222	ZNF200	641
23	5.53e-05	0.03205	0.0625	2.22609	CM_030326	2.22609	5.53e-05	0.03205	0.0625		Info	chromosome 13 open reading frame 1	chr13	NM_020456	Hs.44235	C13orf1	534
24	6.14e-05	0.0324534	0.0625	0.640036	CM_010828	0.640036	6.14e-05	0.0324534	0.0625		Info	solute carrier family 26, member 6	chr3	AF288410	Hs.631925|Hs.663208	SLC26A6	169
25	6.3e-05	0.0324534	0.03125	0.68191	CM_027362	0.68191	6.3e-05	0.0324534	0.03125		Info	zinc finger protein 225	chr19	NM_013362	Hs.279567	ZNF225	63
26	6.33e-05	0.0324534	0.0625	1.69101	CM_029490	1.69101	6.33e-05	0.0324534	0.0625		Info	ADAM metallopeptidase with thrombospondin type 1 motif, 8	chr11	NM_007037	Hs.271605	ADAMTS8	338
27	7.88e-05	0.0389039	0.03125	0.682448	CM_013151	0.682448	7.88e-05	0.0389039	0.03125		Info	chromosome 1 open reading frame 159	chr1	AK000591	Hs.235095	C1orf159	458
28	8.56e-05	0.03999	0.03125	1.83735	CM_022502	1.83735	8.56e-05	0.03999	0.03125		Info	GC-rich promoter binding protein 1	chr5	NM_022913	Hs.444279	GPBP1	256
29	8.84e-05	0.03999	0.03125	0.713621	CM_026753	0.713621	8.84e-05	0.03999	0.03125		Info	low density lipoprotein receptor-related protein associated protein 1	chr4	NM_002337	Hs.533136	LRPAP1	20
30	9.27e-05	0.03999	0.03125	0.385983	CM_026469	0.385983	9.27e-05	0.03999	0.03125		Info	pancreatic polypeptide receptor 1	chr10	NM_005972	Hs.524719	PPYR1	85
31	9.35e-05	0.03999	0.0625	0.604554	CM_007222	0.604554	9.35e-05	0.03999	0.0625		Info	oxidative-stress responsive 1	chr3	NM_005109	Hs.475970	OXSR1	296
32	9.77e-05	0.03999	0.03125	1.56239	CM_022428	1.56239	9.77e-05	0.03999	0.03125		Info	small nuclear ribonucleoprotein polypeptide E	chr1	NM_003094	Hs.334612|Hs.654418	SNRPE	244
33	9.9e-05	0.03999	0.03125	1.36629	CM_024722	1.36629	9.9e-05	0.03999	0.03125		Info	bromo adjacent homology domain containing 1	chr15	NM_014952	Hs.22109	BAHD1	636
34	0.0001022	0.0400684	0.03125	0.683432	CM_016361	0.683432	0.0001022	0.0400684	0.03125		Info	oxysterol binding protein-like 6	chr2	NM_032523	Hs.318775	OSBPL6	151
35	0.0001066	0.0405994	0.03125	1.4268	CM_006394	1.4268	0.0001066	0.0405994	0.03125		Info	cytochrome b5 type A (microsomal)	chr18	NM_001914	Hs.465413	CYB5A	475
36	0.0001119	0.0414341	0.03125	1.41655	CM_007304	1.41655	0.0001119	0.0414341	0.03125		Info	bifunctional apoptosis regulator	chr16	NM_016561	Hs.435556	BFAR	287
37	0.0001171	0.0414633	0.03125	1.50752	CM_007544	1.50752	0.0001171	0.0414633	0.03125		Info	SEC22 vesicle trafficking protein homolog C (S. cerevisiae)	chr3	NM_032970	Hs.445892	SEC22C	246
38	0.0001182	0.0414633	0.03125	1.59492	CM_004867	1.59492	0.0001182	0.0414633	0.03125		Info	Cas-Br-M (murine) ecotropic retroviral transforming sequence	chr11	NM_005188	Hs.504096	CBL	519
39	0.000123	0.0420408	0.03125	0.659316	CM_030752	0.659316	0.000123	0.0420408	0.03125		Info	CD93 molecule	chr20	NM_012072	Hs.97199	CD93	743
40	0.000129	0.0429892	0.03125	0.628322	CM_012278	0.628322	0.000129	0.0429892	0.03125		Info	PDZ and LIM domain 4	chr5	BC003096	Hs.424312	PDLIM4	324
41	0.0001443	0.0443356	0.0625	0.696993	CM_015275	0.696993	0.0001443	0.0443356	0.0625		Info	vacuolar protein sorting 4 homolog B (S. cerevisiae)	chr18	NM_004869	Hs.126550	VPS4B	185
42	0.000146	0.0443356	0.0625	0.594197	CM_016563	0.594197	0.000146	0.0443356	0.0625		Info	ribosomal protein L31	chr2	NM_000993	Hs.469473	RPL31	195
43	0.0001476	0.0443356	0.03125	0.684164	CM_028431	0.684164	0.0001476	0.0443356	0.03125		Info	shisa homolog 5 (Xenopus laevis)	chr3	NM_016479	Hs.414579	SHISA5	181
44	0.0001532	0.0443356	0.0625	1.61348	CM_019082	1.61348	0.0001532	0.0443356	0.0625		Info	THAP domain containing, apoptosis associated protein 2	chr12	NM_031435	Hs.245798	THAP2	299
45	0.0001539	0.0443356	0.0625	0.645443	CM_026685	0.645443	0.0001539	0.0443356	0.0625		Info	transmembrane protein 64	chr8	NM_001008495	Hs.567759	TMEM64	5
46	0.0001595	0.0443356	0.03125	0.721769	CM_027213	0.721769	0.0001595	0.0443356	0.03125		Info	DnaJ (Hsp40) homolog, subfamily B, member 11	chr3	NM_016306	Hs.317192	DNAJB11	44
47	0.000162	0.0443356	0.03125	0.76088	CM_021310	0.76088	0.000162	0.0443356	0.03125		Info	RAD51 homolog C (S. cerevisiae)	chr17	NM_002876	Hs.412587	RAD51C	112
48	0.000162	0.0443356	0.03125	0.616799	CM_019232	0.616799	0.000162	0.0443356	0.03125		Info	phosphatidylinositol glycan anchor biosynthesis, class V	chr1	NM_017837	Hs.259605	PIGV	271
49	0.0001635	0.0443356	0.03125	3.35152	CM_017920	3.35152	0.0001635	0.0443356	0.03125		Info	pterin-4 alpha-carbinolamine dehydratase/dimerization cofactor of hepatocyte nuclear factor 1 alpha (TCF1) 2	chr5	NM_032151	Hs.710014	PCBD2	553
50	0.0001663	0.0443356	0.03125	0.732546	CM_025336	0.732546	0.0001663	0.0443356	0.03125		Info	nucleosome assembly protein 1-like 4	chr11	NM_005969	Hs.501684|Hs.695395	NAP1L4	449
51	0.0001713	0.0447731	0.0625	0.664176	CM_030367	0.664176	0.0001713	0.0447731	0.0625		Info	Kruppel-like factor 3 (basic)	chr4	NM_016531	Hs.298658	KLF3	543
52	0.000175	0.0448606	0.03125	0.744149	CM_008798	0.744149	0.000175	0.0448606	0.03125		Info	v-erb-b2 erythroblastic leukemia viral oncogene homolog 2, neuro/glioblastoma derived oncogene homolog (avian)	chr17	AF177761	Hs.446352	ERBB2	28
53	0.0001797	0.0451962	0.0625	0.630854	CM_020156	0.630854	0.0001797	0.0451962	0.0625		Info	NIMA (never in mitosis gene a)- related kinase 9	chr14	NM_033116	Hs.7200	NEK9	1
54	0.0001896	0.0468031	0.0625	0.396007	CM_028302	0.396007	0.0001896	0.0468031	0.0625		Info	plasma membrane proteolipid (plasmolipin)	chr16	NM_015993	Hs.632215	PLLP	160
55	0.0001999	0.0484485	0.03125	1.52935	CM_031855	1.52935	0.0001999	0.0484485	0.03125		Info	Fc fragment of IgG binding protein	chr19	NM_003890	Hs.111732	FCGBP	1155
56	0.0002045	0.0486783	0.0625	1.56069	CM_030635	1.56069	0.0002045	0.0486783	0.0625		Info	NADH dehydrogenase (ubiquinone) 1 beta subcomplex, 10, 22kDa	chr16	NM_004548	Hs.513266	NDUFB10	686
57	0.0002203	0.0497388	0.03125	0.753101	CM_010477	0.753101	0.0002203	0.0497388	0.03125		Info	topoisomerase (DNA) III beta	chr22	NM_003935	Hs.436401	TOP3B	144
58	0.0002209	0.0497388	0.0625	1.61211	CM_012485	1.61211	0.0002209	0.0497388	0.0625		Info	phospholipase D family, member 5	chr1	AK098092	Hs.672452	PLD5	343
59	0.00023	0.0497388	0.0625	0.567996	CM_014376	0.567996	0.00023	0.0497388	0.0625		Info	nuclear receptor subfamily 3, group C, member 1 (glucocorticoid receptor)	chr5	NM_000176	Hs.122926	NR3C1	958
60	0.0002319	0.0497388	0.03125	0.75834	CM_021496	0.75834	0.0002319	0.0497388	0.03125		Info	required for meiotic nuclear division 5 homolog B (S. cerevisiae)	chr5	NM_022762	Hs.519804	RMND5B	133
61	0.0002319	0.0497388	0.03125	0.680752	CM_028106	0.680752	0.0002319	0.0497388	0.03125		Info	PDZ and LIM domain 3	chr4	NM_014476	Hs.85862	PDLIM3	147
62	0.0002398	0.0497388	0.0625	0.670864	CM_003869	0.670864	0.0002398	0.0497388	0.0625		Info	polymerase (RNA) II (DNA directed) polypeptide D	chr2	BC017205	Hs.554831	POLR2D	154
63	0.0002423	0.0497388	0.0625	0.685238	CM_007277	0.685238	0.0002423	0.0497388	0.0625		Info	heat shock 70kDa protein 4-like	chr4	NM_014278	Hs.135554	HSPA4L	290
64	0.0002463	0.0497388	0.03125	0.644906	CM_027629	0.644906	0.0002463	0.0497388	0.03125		Info	interferon regulatory factor 8	chr16	NM_002163	Hs.137427	IRF8	100
65	0.0002481	0.0497388	0.03125	0.7243	CM_028328	0.7243	0.0002481	0.0497388	0.03125		Info	DiGeorge syndrome critical region gene 14	chr22	NM_022719	Hs.517407|Hs.694070	DGCR14	163
66	0.0002487	0.0497388	0.0625	0.64256	CM_021029	0.64256	0.0002487	0.0497388	0.0625		Info	Abelson helper integration site 1	chr6	NM_017651	Hs.386684	AHI1	84
67	0.00025	0.0497388	0.03125	1.43857	CM_019504	1.43857	0.00025	0.0497388	0.03125		Info	zinc finger protein 547	chr19	NM_173631	Hs.446620	ZNF547	206
68	0.0002612	0.050635	0.0625	0.666361	CM_007848	0.666361	0.0002612	0.050635	0.0625		Info	MYST histone acetyltransferase 1	chr16	BC037773	Hs.533803	MYST1	143
69	0.0002633	0.050635	0.0625	0.653064	CM_009650	0.653064	0.0002633	0.050635	0.0625		Info	solute carrier family 6 (neurotransmitter transporter, GABA), member 11	chr3	BC036083	Hs.657405	SLC6A11	86
70	0.0002659	0.050635	0.03125	0.677671	CM_021053	0.677671	0.0002659	0.050635	0.03125		Info	exosome component 8	chr13	NM_181503	Hs.294041	EXOSC8	87
71	0.0002783	0.0522277	0.03125	0.71196	CM_020905	0.71196	0.0002783	0.0522277	0.03125		Info	vasorin	chr16	NM_138440	Hs.372579	VASN	68
72	0.0002821	0.0522277	0.03125	0.598934	CM_008428	0.598934	0.0002821	0.0522277	0.03125		Info	Wilms tumor upstream neighbor 1	chr11	NM_015855	Hs.567499	WIT1	27
73	0.00029	0.0529548	0.0625	2.66667	CM_032893	2.66667	0.00029	0.0529548	0.0625		Info	dicer 1, ribonuclease type III	chr14	NM_177438	Hs.87889	DICER1	683
74	0.0002969	0.0530534	0.03125	1.69708	CM_027637	1.69708	0.0002969	0.0530534	0.03125		Info	dipeptidyl-peptidase 8	chr15	NM_017743	Hs.591106	DPP8	100
75	0.0002985	0.0530534	0.03125	0.432323	CM_007157	0.432323	0.0002985	0.0530534	0.03125		Info	microtubule associated monoxygenase, calponin and LIM domain containing 2	chr11	BX538021	Hs.501928	MICAL2	302
76	0.0003055	0.0533027	0.0625	0.555139	CM_010718	0.555139	0.0003055	0.0533027	0.0625		Info	chromosome 1 open reading frame 159	chr1	AK128271	Hs.235095	C1orf159	158
77	0.0003079	0.0533027	0.03125	1.47177	CM_024887	1.47177	0.0003079	0.0533027	0.03125		Info	inositol 1,3,4-triphosphate 5/6 kinase	chr14	NM_014216	Hs.308122	ITPK1	717
78	0.0003176	0.0542143	0.0625	0.706722	CM_016907	0.706722	0.0003176	0.0542143	0.0625		Info	claudin 10	chr13	NM_006984	Hs.534377	CLDN10	285
79	0.0003213	0.0542143	0.03125	0.714935	CM_017332	0.714935	0.0003213	0.0542143	0.03125		Info	connector enhancer of kinase suppressor of Ras 2	chrX	NM_014927	Hs.555917	CNKSR2	360
80	0.0003265	0.0544031	0.03125	0.727232	CM_028136	0.727232	0.0003265	0.0544031	0.03125		Info	active BCR-related gene	chr17	NM_021962	Hs.159306	ABR	149
81	0.0003604	0.0579988	0.03125	1.69754	CM_018102	1.69754	0.0003604	0.0579988	0.03125		Info	GS homeobox 1	chr13	NM_145657	Hs.351785	GSX1	655
82	0.0003673	0.0579988	0.03125	0.70817	CM_026481	0.70817	0.0003673	0.0579988	0.03125		Info	hypoxanthine phosphoribosyltransferase 1	chrX	NM_000194	Hs.412707	HPRT1	83
83	0.000369	0.0579988	0.03125	1.5958	CM_028154	1.5958	0.000369	0.0579988	0.03125		Info	testes-specific protease 50	chr3	NM_013270	Hs.120365	TSP50	149
84	0.0003703	0.0579988	0.03125	1.39356	CM_031381	1.39356	0.0003703	0.0579988	0.03125		Info	family with sequence similarity 3, member C	chr7	NM_014888	Hs.434053	FAM3C	269
85	0.0003813	0.0579988	0.03125	3.55675	CM_023374	3.55675	0.0003813	0.0579988	0.03125		Info	GRIP and coiled-coil domain containing 2	chr2	NM_014635	Hs.436505	GCC2	344
86	0.0003825	0.0579988	0.0625	1.68009	CM_018965	1.68009	0.0003825	0.0579988	0.0625		Info	membrane protein, palmitoylated 5 (MAGUK p55 subfamily member 5)	chr14	NM_022474	Hs.652312	MPP5	322
87	0.0003826	0.0579988	0.0625	1.52611	CM_027762	1.52611	0.0003826	0.0579988	0.0625		Info	collectin sub-family member 11	chr2	NM_024027	Hs.32603	COLEC11	112
88	0.0003862	0.0579988	0.0625	0.61154	CM_012194	0.61154	0.0003862	0.0579988	0.0625		Info	heat shock transcription factor 1	chr8	NM_005526	Hs.530227|Hs.571397	HSF1	317
89	0.0003898	0.0579988	0.03125	1.31281	CM_013450	1.31281	0.0003898	0.0579988	0.03125		Info	sideroflexin 3	chr10	NM_030971	Hs.283844	SFXN3	511
90	0.0003982	0.0579988	0.03125	0.753693	CM_016826	0.753693	0.0003982	0.0579988	0.03125		Info	ADP-ribosylation factor-like 6 interacting protein 1	chr16	NM_015161	Hs.634882	ARL6IP1	268
91	0.0003992	0.0579988	0.03125	0.727443	CM_021128	0.727443	0.0003992	0.0579988	0.03125		Info	ubiquitin B	chr17	NM_018955	Hs.356190|Hs.714712	UBB	95
92	0.0004021	0.0579988	0.03125	1.38001	CM_010208	1.38001	0.0004021	0.0579988	0.03125		Info	matrix metallopeptidase 11 (stromelysin 3)	chr22	NM_005940	Hs.143751	MMP11	123
93	0.0004055	0.0579988	0.03125	0.746732	CM_000350	0.746732	0.0004055	0.0579988	0.03125		Info	NA	chr2	hsa-mir-149	NA	NA	121
94	0.000409	0.0579988	0.03125	1.35916	CM_008834	1.35916	0.000409	0.0579988	0.03125		Info	BTG family, member 3	chr21	CR607894	Hs.473420	BTG3	30
95	0.0004184	0.0579988	0.03125	0.766716	CM_019938	0.766716	0.0004184	0.0579988	0.03125		Info	chromosome 1 open reading frame 9	chr1	NM_014283	Hs.204559	C1orf9	65
96	0.0004229	0.0579988	0.0625	3.55396	CM_007527	3.55396	0.0004229	0.0579988	0.0625		Info	butyrylcholinesterase	chr3	BC018141	Hs.420483	BCHE	248
97	0.0004251	0.0579988	0.03125	1.70798	CM_007320	1.70798	0.0004251	0.0579988	0.03125		Info	G protein-coupled receptor kinase 7	chr3	NM_139209	Hs.680654	GRK7	284
98	0.0004298	0.0579988	0.0625	1.3501	CM_021820	1.3501	0.0004298	0.0579988	0.0625		Info	establishment of cohesion 1 homolog 1 (S. cerevisiae)	chr18	NM_052911	Hs.464733	ESCO1	162
99	0.0004311	0.0579988	0.0625	0.669874	CM_020476	0.669874	0.0004311	0.0579988	0.0625		Info	NA	chr2	NM_022837	NA	NA	34
100	0.0004351	0.0579988	0.03125	0.776846	CM_030640	0.776846	0.0004351	0.0579988	0.03125		Info	zinc finger protein 687	chr1	NM_020832	Hs.186756	ZNF687	689
101	0.0004453	0.0587708	0.03125	0.688738	CM_024733	0.688738	0.0004453	0.0587708	0.03125		Info	WW and C2 domain containing 1	chr5	NM_015238	Hs.484047	WWC1	642
102	0.0004568	0.0596975	0.03125	1.37038	CM_004290	1.37038	0.0004568	0.0596975	0.03125		Info	NCK adaptor protein 1	chr3	NM_006153	Hs.477693	NCK1	297
103	0.0004964	0.0642428	0.03125	0.712445	CM_018946	0.712445	0.0004964	0.0642428	0.03125		Info	Kruppel-like factor 13	chr15	NM_015995	Hs.525752	KLF13	328
104	0.0005112	0.0655221	0.03125	0.701886	CM_027628	0.701886	0.0005112	0.0655221	0.03125		Info	PRP31 pre-mRNA processing factor 31 homolog (S. cerevisiae)	chr19	NM_015629	Hs.515598	PRPF31	100
105	0.000535	0.0671832	0.03125	1.32305	CM_026999	1.32305	0.000535	0.0671832	0.03125		Info	succinate dehydrogenase complex, subunit B, iron sulfur (Ip)	chr1	NM_003000	Hs.465924	SDHB	34
106	0.0005418	0.0671832	0.03125	0.647527	CM_002331	0.647527	0.0005418	0.0671832	0.03125		Info	SMT3 suppressor of mif two 3 homolog 3 (S. cerevisiae)	chr21	NM_006936	Hs.474005	SUMO3	626
107	0.0005468	0.0671832	0.03125	0.577557	CM_011482	0.577557	0.0005468	0.0671832	0.03125		Info	ZW10 interactor	chr10	NM_032997	Hs.591363	ZWINT	265
108	0.000553	0.0671832	0.03125	1.28524	CM_020798	1.28524	0.000553	0.0671832	0.03125		Info	embryonal Fyn-associated substrate	chr14	NM_005864	Hs.24587	EFS	55
109	0.0005634	0.0671832	0.0625	0.72284	CM_004292	0.72284	0.0005634	0.0671832	0.0625		Info	adenosine A2b receptor	chr17	NM_000676	Hs.167046	ADORA2B	298
110	0.000566	0.0671832	0.03125	1.40275	CM_027178	1.40275	0.000566	0.0671832	0.03125		Info	PIN2-interacting protein 1	chr8	NM_017884	Hs.490991|Hs.583894	PINX1	42
111	0.0005661	0.0671832	0.03125	2.35471	CM_003623	2.35471	0.0005661	0.0671832	0.03125		Info	phosphatidylinositol-4-phosphate 5-kinase, type I, alpha	chr1	BC007833	Hs.655131|Hs.707569	PIP5K1A	102
112	0.0005703	0.0671832	0.03125	1.5712	CM_017864	1.5712	0.0005703	0.0671832	0.03125		Info	chromosome 14 open reading frame 4	chr14	NM_024496	Hs.179260	C14orf4	533
113	0.000575	0.0671832	0.03125	0.681095	CM_017866	0.681095	0.000575	0.0671832	0.03125		Info	zinc finger, MYND-type containing 15	chr17	NM_032265	Hs.47223	ZMYND15	533
114	0.0005858	0.0671832	0.0625	0.666398	CM_016222	0.666398	0.0005858	0.0671832	0.0625		Info	ubiquitin protein ligase E3 component n-recognin 4	chr1	NM_020765	Hs.148078|Hs.649405	UBR4	124
115	0.0005896	0.0671832	0.03125	1.80249	CM_005816	1.80249	0.0005896	0.0671832	0.03125		Info	UDP-GlcNAc:betaGal beta-1,3-N-acetylglucosaminyltransferase 7	chr2	NM_145236	Hs.299329	B3GNT7	892
116	0.0005935	0.0671832	0.03125	1.33307	CM_013933	1.33307	0.0005935	0.0671832	0.03125		Info	heat shock protein 90kDa alpha (cytosolic), class A member 1	chr14	AJ890083	Hs.525600|Hs.700831	HSP90AA1	666
117	0.0006035	0.0671832	0.03125	0.763583	CM_017401	0.763583	0.0006035	0.0671832	0.03125		Info	RNA (guanine-7-) methyltransferase	chr18	NM_003799	Hs.592347	RNMT	372
118	0.0006141	0.0671832	0.0625	0.729756	CM_020233	0.729756	0.0006141	0.0671832	0.0625		Info	synaptojanin 2	chr6	NM_003898	Hs.434494	SYNJ2	15
119	0.0006145	0.0671832	0.03125	0.741747	CM_030576	0.741747	0.0006145	0.0671832	0.03125		Info	dehydrogenase/reductase (SDR family) member 4	chr14	NM_021004	Hs.528385|Hs.694200	DHRS4	630
120	0.0006169	0.0671832	0.0625	0.740823	CM_008510	0.740823	0.0006169	0.0671832	0.0625		Info	SCO cytochrome oxidase deficient homolog 2 (yeast)	chr22	NM_005138	Hs.709799	SCO2	3
121	0.0006175	0.0671832	0.03125	1.5253	CM_028780	1.5253	0.0006175	0.0671832	0.03125		Info	fructose-1,6-bisphosphatase 1	chr9	NM_000507	Hs.494496	FBP1	256
122	0.0006292	0.0671832	0.03125	0.790405	CM_012817	0.790405	0.0006292	0.0671832	0.03125		Info	cell division cycle associated 4	chr14	NM_017955	Hs.34045	CDCA4	369
123	0.0006294	0.0671832	0.0625	0.717535	CM_019617	0.717535	0.0006294	0.0671832	0.0625		Info	mitochondrial ribosomal protein L41	chr9	NM_032477	Hs.44017	MRPL41	155
124	0.0006297	0.0671832	0.03125	0.734711	CM_008888	0.734711	0.0006297	0.0671832	0.03125		Info	minichromosome maintenance complex component 5	chr22	NM_006739	Hs.517582	MCM5	32
125	0.00063	0.0671832	0.03125	0.623236	CM_028778	0.623236	0.00063	0.0671832	0.03125		Info	phosphoglycerate mutase 1 (brain)	chr10	NM_002629	Hs.592599|Hs.632918	PGAM1	255
126	0.0006389	0.0675841	0.03125	1.3866	CM_009148	1.3866	0.0006389	0.0675841	0.03125		Info	coagulation factor V (proaccelerin, labile factor)	chr1	NM_000130	Hs.30054	F5	41
127	0.0006439	0.0675841	0.0625	0.732268	CM_025556	0.732268	0.0006439	0.0675841	0.0625		Info	calcyclin binding protein	chr1	NM_014412	Hs.508524	CACYBP	351
128	0.0006584	0.0676542	0.0625	0.472365	CM_031295	0.472365	0.0006584	0.0676542	0.0625		Info	CD1d molecule	chr1	NM_001766	Hs.1799	CD1D	351
129	0.0006637	0.0676542	0.03125	0.73016	CM_022063	0.73016	0.0006637	0.0676542	0.03125		Info	proteasome (prosome, macropain) activator subunit 4	chr2	NM_014614	Hs.413801	PSME4	191
130	0.0006715	0.0676542	0.03125	0.694598	CM_003315	0.694598	0.0006715	0.0676542	0.03125		Info	ribonuclease H1	chr2	NM_002936	Hs.568006	RNASEH1	36
131	0.0006783	0.0676542	0.03125	1.54358	CM_016891	1.54358	0.0006783	0.0676542	0.03125		Info	minichromosome maintenance complex component 3	chr6	NM_002388	Hs.179565	MCM3	282
132	0.0006805	0.0676542	0.03125	0.76704	CM_005543	0.76704	0.0006805	0.0676542	0.03125		Info	PTK2 protein tyrosine kinase 2	chr8	AB209071	Hs.395482	PTK2	159
133	0.0006814	0.0676542	0.0625	0.739514	CM_001030	0.739514	0.0006814	0.0676542	0.0625		Info	NA	chr3	HBII-142	NA	NA	100
134	0.0006835	0.0676542	0.0625	0.63738	CM_003968	0.63738	0.0006835	0.0676542	0.0625		Info	topoisomerase (DNA) II beta 180kDa	chr3	NM_001068	Hs.475733	TOP2B	175
135	0.0006994	0.0676542	0.03125	1.32102	CM_008001	1.32102	0.0006994	0.0676542	0.03125		Info	arachidonate 5-lipoxygenase-activating protein	chr13	NM_001629	Hs.507658	ALOX5AP	106
136	0.0007015	0.0676542	0.03125	0.782133	CM_002874	0.782133	0.0007015	0.0676542	0.03125		Info	delta-like 1 homolog (Drosophila)	chr14	NM_003836	Hs.533717	DLK1	142
137	0.0007022	0.0676542	0.03125	0.778443	CM_026210	0.778443	0.0007022	0.0676542	0.03125		Info	zinc finger and BTB domain containing 1	chr14	NM_014950	Hs.655536	ZBTB1	157
138	0.000707	0.0676542	0.0625	0.381031	CM_025639	0.381031	0.000707	0.0676542	0.0625		Info	ribosomal protein L10	chrX	NM_006013	Hs.534404|Hs.657751	RPL10	320
139	0.0007121	0.0676542	0.03125	0.695925	CM_022231	0.695925	0.0007121	0.0676542	0.03125		Info	nerve growth factor receptor (TNFR superfamily, member 16)	chr17	NM_002507	Hs.415768|Hs.681726	NGFR	212
140	0.0007185	0.0676542	0.03125	0.782104	CM_014867	0.782104	0.0007185	0.0676542	0.03125		Info	potassium channel tetramerisation domain containing 9	chr8	NM_017634	Hs.72071|Hs.188763	KCTD9	370
141	0.0007219	0.0676542	0.03125	1.45749	CM_022900	1.45749	0.0007219	0.0676542	0.03125		Info	chromosome 11 open reading frame 17	chr11	NM_020642	Hs.131180	C11orf17	302
142	0.0007285	0.0676542	0.03125	1.28692	CM_026046	1.28692	0.0007285	0.0676542	0.03125		Info	ubiquitin-conjugating enzyme E2D 4 (putative)	chr7	NM_015983	Hs.19196	UBE2D4	239
143	0.0007355	0.0676542	0.03125	0.796836	CM_032188	0.796836	0.0007355	0.0676542	0.03125		Info	vacuolar protein sorting 37 homolog C (S. cerevisiae)	chr11	NM_017966	Hs.523715	VPS37C	129
144	0.0007373	0.0676542	0.0625	0.668608	CM_015577	0.668608	0.0007373	0.0676542	0.0625		Info	brix domain containing 2	chr5	NM_018321	Hs.38114	BXDC2	35
145	0.000745	0.0676542	0.0625	1.64002	CM_015368	1.64002	0.000745	0.0676542	0.0625		Info	mitochondrial ribosomal protein L50	chr9	NM_019051	Hs.288224	MRPL50	126
146	0.0007489	0.0676542	0.0625	0.676824	CM_025938	0.676824	0.0007489	0.0676542	0.0625		Info	N-deacetylase/N-sulfotransferase (heparan glucosaminyl) 2	chr10	NM_003635	Hs.654758	NDST2	260
147	0.0007501	0.0676542	0.0625	0.727017	CM_023501	0.727017	0.0007501	0.0676542	0.0625		Info	hepatoma-derived growth factor (high-mobility group protein 1-like)	chr1	NM_004494	Hs.506748|Hs.597384	HDGF	354
148	0.0007588	0.0676542	0.03125	1.4555	CM_016032	1.4555	0.0007588	0.0676542	0.03125		Info	espin-like	chr2	NM_194312	Hs.127724	ESPNL	88
149	0.0007602	0.0676542	0.0625	0.754411	CM_029526	0.754411	0.0007602	0.0676542	0.0625		Info	actin related protein 2/3 complex, subunit 1B, 41kDa	chr7	NM_005720	Hs.489284	ARPC1B	341
150	0.0007613	0.0676542	0.0625	1.53921	CM_014256	1.53921	0.0007613	0.0676542	0.0625		Info	serum/glucocorticoid regulated kinase 2	chr20	NM_016276	Hs.300863	SGK2	883
151	0.000791	0.069828	0.0625	0.648011	CM_007776	0.648011	0.000791	0.069828	0.0625		Info	histone cluster 1, H2ae	chr6	NM_021052	Hs.121017	HIST1H2AE	173
152	0.0008182	0.0714157	0.0625	1.46049	CM_015574	1.46049	0.0008182	0.0714157	0.0625		Info	zinc finger protein 449	chrX	NM_152695	Hs.28780	ZNF449	37
153	0.0008197	0.0714157	0.0625	0.712389	CM_006760	0.712389	0.0008197	0.0714157	0.0625		Info	nuclear undecaprenyl pyrophosphate synthase 1 homolog (S. cerevisiae)	chr6	NM_138459	Hs.289008	NUS1	404
154	0.000845	0.072751	0.03125	1.36664	CM_032340	1.36664	0.000845	0.072751	0.03125		Info	vascular endothelial zinc finger 1	chr17	NM_007146	Hs.463569	VEZF1	277
155	0.0008482	0.072751	0.03125	0.770219	CM_025496	0.770219	0.0008482	0.072751	0.03125		Info	glutathione peroxidase 1	chr3	NM_000581	Hs.76686	GPX1	391
156	0.0008514	0.072751	0.03125	1.33612	CM_012410	1.33612	0.0008514	0.072751	0.03125		Info	ATPase, Na+/K+ transporting, alpha 1 polypeptide	chr1	NM_000701	Hs.371889	ATP1A1	336
157	0.0008658	0.0735103	0.03125	0.742443	CM_026332	0.742443	0.0008658	0.0735103	0.03125		Info	family with sequence similarity 57, member A	chr17	NM_024792	Hs.154396	FAM57A	110
158	0.0008849	0.0740919	0.0625	0.764075	CM_004113	0.764075	0.0008849	0.0740919	0.0625		Info	E74-like factor 4 (ets domain transcription factor)	chrX	NM_001421	Hs.271940	ELF4	242
159	0.0008864	0.0740919	0.03125	0.760467	CM_008508	0.760467	0.0008864	0.0740919	0.03125		Info	prolyl endopeptidase	chr6	NM_002726	Hs.436564	PREP	3
160	0.0008929	0.0740919	0.03125	0.76893	CM_020656	0.76893	0.0008929	0.0740919	0.03125		Info	tubulin, alpha 1a	chr12	NM_006009	Hs.654422|Hs.713158	TUBA1A	43
161	0.0008958	0.0740919	0.03125	0.720864	CM_002103	0.720864	0.0008958	0.0740919	0.03125		Info	mitogen-activated protein kinase 11	chr22	NM_002751	Hs.57732	MAPK11	874
162	0.0009039	0.0740919	0.03125	0.690766	CM_020178	0.690766	0.0009039	0.0740919	0.03125		Info	G protein-coupled receptor 68	chr14	NM_003485	Hs.8882	GPR68	5
163	0.000906	0.0740919	0.0625	0.744676	CM_001116	0.744676	0.000906	0.0740919	0.0625		Info	NA	chr17	U49A	NA	NA	872
164	0.0009244	0.0748832	0.03125	0.771023	CM_011266	0.771023	0.0009244	0.0748832	0.03125		Info	enhancer of zeste homolog 2 (Drosophila)	chr7	NM_004456	Hs.444082	EZH2	233
165	0.0009351	0.0748832	0.0625	1.49745	CM_027014	1.49745	0.0009351	0.0748832	0.0625		Info	guanylate cyclase activator 2B (uroguanylin)	chr1	NM_007102	Hs.32966	GUCA2B	35
166	0.000936	0.0748832	0.03125	1.30276	CM_016320	1.30276	0.000936	0.0748832	0.03125		Info	chromosome 6 open reading frame 27	chr6	NM_025258	Hs.558553	C6orf27	144
167	0.0009401	0.0748832	0.03125	1.30196	CM_030798	1.30196	0.0009401	0.0748832	0.03125		Info	Cdk5 and Abl enzyme substrate 2	chr20	NM_031215	Hs.301040	CABLES2	766
168	0.0009518	0.0748832	0.03125	0.525193	CM_003510	0.525193	0.0009518	0.0748832	0.03125		Info	heat shock 70kDa protein 2	chr14	NM_021979	Hs.432648	HSPA2	76
169	0.0009525	0.0748832	0.0625	1.48407	CM_028198	1.48407	0.0009525	0.0748832	0.0625		Info	calcium regulated heat stable protein 1, 24kDa	chr16	NM_014316	Hs.632184	CARHSP1	153
170	0.000955	0.0748832	0.0625	1.30518	CM_024964	1.30518	0.000955	0.0748832	0.0625		Info	leucine rich repeat containing 27	chr10	NM_030626	Hs.119897|Hs.648198	LRRC27	751
171	0.0009642	0.0749774	0.0625	4.01201	CM_032805	4.01201	0.0009642	0.0749774	0.0625		Info	interleukin 19	chr1	NM_153758	Hs.661017	IL19	637
172	0.0009717	0.0749774	0.0625	1.50041	CM_011729	1.50041	0.0009717	0.0749774	0.0625		Info	trimethyllysine hydroxylase, epsilon	chrX	NM_018196	Hs.133321	TMLHE	290
173	0.0009738	0.0749774	0.0625	0.742209	CM_003726	0.742209	0.0009738	0.0749774	0.0625		Info	ribosomal protein S6 kinase-like 1	chr14	AK054800	Hs.414481|Hs.711521	RPS6KL1	120
174	0.0009787	0.0749774	0.03125	0.737075	CM_004076	0.737075	0.0009787	0.0749774	0.03125		Info	Indian hedgehog homolog (Drosophila)	chr2	NM_002181	Hs.654504	IHH	219
175	0.0010083	0.0765438	0.03125	0.719184	CM_028851	0.719184	0.0010083	0.0765438	0.03125		Info	mitochondrial translational initiation factor 2	chr2	NM_001005369	Hs.149894	MTIF2	269
176	0.0010124	0.0765438	0.03125	0.733494	CM_024863	0.733494	0.0010124	0.0765438	0.03125		Info	eukaryotic translation elongation factor 1 delta (guanine nucleotide exchange protein)	chr8	NM_001960	Hs.333388	EEF1D	708
177	0.0010178	0.0765438	0.03125	0.756521	CM_003081	0.756521	0.0010178	0.0765438	0.03125		Info	jagged 2	chr14	NM_002226	Hs.433445	JAG2	47
178	0.0010245	0.0765438	0.03125	1.32337	CM_031209	1.32337	0.0010245	0.0765438	0.03125		Info	cutA divalent cation tolerance homolog (E. coli)	chr6	AF230924	Hs.520070	CUTA	1
179	0.0010304	0.0765438	0.03125	0.75134	CM_021956	0.75134	0.0010304	0.0765438	0.03125		Info	APC11 anaphase promoting complex subunit 11	chr17	NM_001002244	Hs.534456	ANAPC11	178
180	0.0010336	0.0765438	0.0625	0.774445	CM_017496	0.774445	0.0010336	0.0765438	0.0625		Info	rabphilin 3A homolog (mouse)	chr12	NM_014954	Hs.21239	RPH3A	404
181	0.0010426	0.0767837	0.03125	1.31633	CM_010025	1.31633	0.0010426	0.0767837	0.03125		Info	myosin VIIA	chr11	NM_000260	Hs.370421	MYO7A	108
182	0.0010602	0.0776509	0.0625	0.749184	CM_009150	0.749184	0.0010602	0.0776509	0.0625		Info	spen homolog, transcriptional regulator (Drosophila)	chr1	NM_015001	Hs.558463	SPEN	41
183	0.0010759	0.0783702	0.03125	0.662112	CM_012227	0.662112	0.0010759	0.0783702	0.03125		Info	early endosome antigen 1	chr12	NM_003566	Hs.567367	EEA1	319
184	0.0010878	0.0788064	0.03125	0.738391	CM_016446	0.738391	0.0010878	0.0788064	0.03125		Info	TSC22 domain family, member 3	chrX	NM_198057	Hs.522074	TSC22D3	167
185	0.0011105	0.0796503	0.0625	0.752805	CM_008861	0.752805	0.0011105	0.0796503	0.0625		Info	legumain	chr14	BC003061	Hs.18069	LGMN	31
186	0.0011114	0.0796503	0.0625	0.759806	CM_021304	0.759806	0.0011114	0.0796503	0.0625		Info	StAR-related lipid transfer (START) domain containing 7	chr2	NM_020151	Hs.469331	STARD7	111
187	0.001123	0.0800513	0.03125	0.760287	CM_010811	0.760287	0.001123	0.0800513	0.03125		Info	resistance to inhibitors of cholinesterase 8 homolog B (C. elegans)	chr12	NM_018157	Hs.131306	RIC8B	166
188	0.0011339	0.0803983	0.0625	1.4268	CM_003269	1.4268	0.0011339	0.0803983	0.0625		Info	inhibin, beta C	chr12	NM_005538	Hs.632722	INHBC	32
189	0.0011438	0.0806291	0.0625	0.681143	CM_000508	0.681143	0.0011438	0.0806291	0.0625		Info	NA	chr11	hsa-mir-34c	NA	NA	399
190	0.0011498	0.0806291	0.03125	1.24652	CM_008273	1.24652	0.0011498	0.0806291	0.03125		Info	transmembrane protein 209	chr7	AK027678	Hs.267245	TMEM209	61
191	0.0011553	0.0806291	0.03125	0.804832	CM_011004	0.804832	0.0011553	0.0806291	0.03125		Info	solute carrier family 30 (zinc transporter), member 4	chr15	NM_013309	Hs.162989	SLC30A4	191
192	0.0011616	0.0806465	0.03125	1.31417	CM_031000	1.31417	0.0011616	0.0806465	0.03125		Info	CD38 molecule	chr4	NM_001775	Hs.479214	CD38	298
193	0.0011709	0.080871	0.03125	0.707011	CM_016362	0.707011	0.0011709	0.080871	0.03125		Info	fusion (involved in t(12;16) in malignant liposarcoma)	chr16	NM_004960	Hs.513522	FUS	151
194	0.001183	0.0811694	0.0625	1.76559	CM_012409	1.76559	0.001183	0.0811694	0.0625		Info	beta-1,3-N-acetylgalactosaminyltransferase 1 (globoside blood group)	chr3	BC047618	Hs.418062	B3GALNT1	336
195	0.0011874	0.0811694	0.0625	0.746965	CM_026397	0.746965	0.0011874	0.0811694	0.0625		Info	phosphatidic acid phosphatase type 2C	chr19	NM_003712	Hs.465506	PPAP2C	99
196	0.0012003	0.0812927	0.0625	0.681388	CM_025891	0.681388	0.0012003	0.0812927	0.0625		Info	Ras association (RalGDS/AF-6) domain family member 2	chr20	NM_014737	Hs.631504	RASSF2	269
197	0.0012014	0.0812927	0.0625	0.645238	CM_020753	0.645238	0.0012014	0.0812927	0.0625		Info	MACRO domain containing 2	chr20	NM_080676	Hs.661576	MACROD2	50
198	0.0012154	0.0815471	0.03125	0.600752	CM_005515	0.600752	0.0012154	0.0815471	0.03125		Info	plexin A2	chr1	AB007932	Hs.497626	PLXNA2	98
199	0.001222	0.0815471	0.03125	0.72464	CM_016262	0.72464	0.001222	0.0815471	0.03125		Info	UDP-N-acetyl-alpha-D-galactosamine:polypeptide N-acetylgalactosaminyltransferase 9 (GalNAc-T9)	chr12	NM_021808	Hs.301062|Hs.658249	GALNT9	134
200	0.0012262	0.0815471	0.03125	0.657575	CM_004983	0.657575	0.0012262	0.0815471	0.03125		Info	potassium inwardly-rectifying channel, subfamily J, member 5	chr11	NM_000890	Hs.632109	KCNJ5	587
201	0.0012353	0.0815471	0.03125	0.787607	CM_026408	0.787607	0.0012353	0.0815471	0.03125		Info	parvin, beta	chr22	NM_013327	Hs.475074	PARVB	98
202	0.0012368	0.0815471	0.03125	0.75651	CM_010085	0.75651	0.0012368	0.0815471	0.03125		Info	SRY (sex determining region Y)-box 7	chr8	NM_031439	Hs.709543	SOX7	111
203	0.0012442	0.0815471	0.03125	0.767219	CM_013171	0.767219	0.0012442	0.0815471	0.03125		Info	chromosome 2 open reading frame 28	chr2	BC035850	Hs.9527	C2orf28	467
204	0.0012523	0.0815471	0.03125	0.781846	CM_026522	0.781846	0.0012523	0.0815471	0.03125		Info	chromosome 21 open reading frame 66	chr21	NM_013329	Hs.706813	C21orf66	69
205	0.0012541	0.0815471	0.0625	1.39856	CM_018056	1.39856	0.0012541	0.0815471	0.0625		Info	leukocyte receptor cluster (LRC) member 9	chr19	NM_198988	Hs.590976	LENG9	617
206	0.0012604	0.0815589	0.03125	0.76081	CM_029530	0.76081	0.0012604	0.0815589	0.03125		Info	sodium channel, voltage-gated, type V, alpha subunit	chr3	NM_000335	Hs.517898	SCN5A	342
207	0.0012949	0.0822101	0.0625	0.524132	CM_029476	0.524132	0.0012949	0.0822101	0.0625		Info	DEAH (Asp-Glu-Ala-His) box polypeptide 29	chr5	NM_019030	Hs.696182	DHX29	336
208	0.001298	0.0822101	0.03125	0.778684	CM_017102	0.778684	0.001298	0.0822101	0.03125		Info	chondroitin sulfate N-acetylgalactosaminyltransferase 2	chr10	NM_018590	Hs.657569	CSGALNACT2	320
209	0.001298	0.0822101	0.03125	0.769241	CM_015763	0.769241	0.001298	0.0822101	0.03125		Info	BUD13 homolog (S. cerevisiae)	chr11	NM_032725	Hs.437341	BUD13	35
210	0.0013005	0.0822101	0.03125	0.764433	CM_018140	0.764433	0.0013005	0.0822101	0.03125		Info	spermatogenesis associated 5	chr4	NM_145207	Hs.709648	SPATA5	689
211	0.0013013	0.0822101	0.03125	0.750153	CM_003271	0.750153	0.0013013	0.0822101	0.03125		Info	activin A receptor type II-like 1	chr12	NM_000020	Hs.591026	ACVRL1	32
212	0.0013223	0.0831427	0.0625	1.67943	SalmP351986_43	1.67943	0.0013223	0.0831427	0.0625		Info	NA	NA	NA	NA	NA	NA
213	0.0013371	0.083362	0.0625	0.738936	CM_001106	0.738936	0.0013371	0.083362	0.0625		Info	NA	chr1	U40	NA	NA	661
214	0.0013498	0.083362	0.03125	0.719834	CM_020447	0.719834	0.0013498	0.083362	0.03125		Info	kelch-like ECH-associated protein 1	chr19	NM_203500	Hs.465870	KEAP1	32
215	0.0013541	0.083362	0.03125	0.770284	CM_020692	0.770284	0.0013541	0.083362	0.03125		Info	transmembrane 9 superfamily member 3	chr10	NM_020123	Hs.500674	TM9SF3	45
216	0.001366	0.083362	0.03125	0.741074	CM_005951	0.741074	0.001366	0.083362	0.03125		Info	sex comb on midleg homolog 1 (Drosophila)	chr1	AF149046	Hs.571874	SCMH1	787
217	0.0013734	0.083362	0.03125	0.789625	CM_003546	0.789625	0.0013734	0.083362	0.03125		Info	5'-3' exoribonuclease 2	chr20	NM_012255	Hs.255932	XRN2	89
218	0.001384	0.083362	0.03125	1.36948	CM_022799	1.36948	0.001384	0.083362	0.03125		Info	C-type lectin domain family 16, member A	chr16	NM_015226	Hs.35490	CLEC16A	293
219	0.0013854	0.083362	0.03125	1.38157	CM_015640	1.38157	0.0013854	0.083362	0.03125		Info	paired box 6	chr11	NM_000280	Hs.270303|Hs.611376	PAX6	0
220	0.0013876	0.083362	0.0625	1.40541	CM_024593	1.40541	0.0013876	0.083362	0.0625		Info	zinc finger protein 581	chr19	NM_016535	Hs.20768	ZNF581	575
221	0.0013934	0.083362	0.03125	1.26945	CM_016697	1.26945	0.0013934	0.083362	0.03125		Info	chromosome 2 open reading frame 34	chr2	NM_024766	Hs.468349	C2orf34	232
222	0.0013978	0.083362	0.03125	1.34878	CM_029513	1.34878	0.0013978	0.083362	0.03125		Info	family with sequence similarity 21, member A	chr10	NM_001005751	Hs.645272	FAM21A	340
223	0.0013989	0.083362	0.03125	0.740768	CM_017202	0.740768	0.0013989	0.083362	0.03125		Info	Ras protein-specific guanine nucleotide-releasing factor 1	chr15	NM_002891	Hs.591111	RASGRF1	341
224	0.0014194	0.083362	0.0625	0.685863	CM_018299	0.685863	0.0014194	0.083362	0.0625		Info	cytochrome b-561	chr17	NM_001017916	Hs.355264	CYB561	869
225	0.001425	0.083362	0.0625	0.697138	CM_022798	0.697138	0.001425	0.083362	0.0625		Info	syntaxin 11	chr6	NM_003764	Hs.118958	STX11	293
226	0.0014262	0.083362	0.0625	1.36468	CM_014985	1.36468	0.0014262	0.083362	0.0625		Info	zinc finger, SWIM-type containing 3	chr20	NM_080752	Hs.292135	ZSWIM3	306
227	0.0014297	0.083362	0.03125	0.760507	CM_019397	0.760507	0.0014297	0.083362	0.03125		Info	Rab interacting lysosomal protein-like 2	chr12	NM_145058	Hs.488173|Hs.605175	RILPL2	240
228	0.0014302	0.083362	0.0625	0.746202	CM_019415	0.746202	0.0014302	0.083362	0.0625		Info	PDZ binding kinase	chr8	NM_018492	Hs.104741	PBK	234
229	0.0014321	0.083362	0.03125	0.777252	CM_018029	0.777252	0.0014321	0.083362	0.03125		Info	gap junction protein, delta 2, 36kDa	chr15	NM_020660	Hs.283816	GJD2	597
230	0.001446	0.0838051	0.03125	0.727112	CM_019260	0.727112	0.001446	0.0838051	0.03125		Info	tubulin, gamma 1	chr17	NM_001070	Hs.279669	TUBG1	265
231	0.001471	0.084885	0.03125	1.48067	CM_003115	1.48067	0.001471	0.084885	0.03125		Info	forkhead box C2 (MFH-1, mesenchyme forkhead 1)	chr16	NM_005251	Hs.436448	FOXC2	23
232	0.0014994	0.0861415	0.03125	0.780573	CM_029634	0.780573	0.0014994	0.0861415	0.03125		Info	asp (abnormal spindle) homolog, microcephaly associated (Drosophila)	chr1	NM_018136	Hs.121028	ASPM	351
233	0.0015057	0.0861415	0.03125	0.699577	CM_009559	0.699577	0.0015057	0.0861415	0.03125		Info	ribosomal RNA processing 1 homolog (S. cerevisiae)	chr21	NM_003683	Hs.110757	RRP1	75
234	0.0015423	0.0862775	0.03125	0.788119	CM_021741	0.788119	0.0015423	0.0862775	0.03125		Info	TBC1 domain family, member 9B (with GRAM domain)	chr5	NM_015043	Hs.155829	TBC1D9B	154
235	0.0015427	0.0862775	0.03125	0.744813	CM_009390	0.744813	0.0015427	0.0862775	0.03125		Info	polo-like kinase 4 (Drosophila)	chr4	NM_014264	Hs.172052	PLK4	55
236	0.0015458	0.0862775	0.03125	0.742897	CM_016543	0.742897	0.0015458	0.0862775	0.03125		Info	family with sequence similarity 13, member C1	chr10	NM_001001971	Hs.607594	FAM13C1	189
237	0.0015473	0.0862775	0.03125	0.789718	CM_021317	0.789718	0.0015473	0.0862775	0.03125		Info	serine racemase	chr17	NM_021947	Hs.461954	SRR	112
238	0.0015505	0.0862775	0.03125	1.33829	CM_010717	1.33829	0.0015505	0.0862775	0.03125		Info	ISL LIM homeobox 1	chr5	BC031213	Hs.505	ISL1	158
239	0.0015521	0.0862775	0.03125	0.735369	CM_007850	0.735369	0.0015521	0.0862775	0.03125		Info	X-ray repair complementing defective repair in Chinese hamster cells 1	chr19	NM_006297	Hs.98493	XRCC1	143
240	0.0015543	0.0862775	0.0625	0.750036	CM_023184	0.750036	0.0015543	0.0862775	0.0625		Info	collagen, type XVIII, alpha 1	chr21	NM_130445	Hs.84190|Hs.517356	COL18A1	325
241	0.0015667	0.0862775	0.03125	0.780996	CM_026278	0.780996	0.0015667	0.0862775	0.03125		Info	histone cluster 1, H2ab	chr6	NM_003513	Hs.248174	HIST1H2AB	131
242	0.0015681	0.0862775	0.03125	0.786714	CM_016822	0.786714	0.0015681	0.0862775	0.03125		Info	protein O-fucosyltransferase 2	chr21	NM_015227	Hs.592164	POFUT2	267
243	0.0015728	0.0862775	0.03125	1.41735	CM_029044	1.41735	0.0015728	0.0862775	0.03125		Info	potassium voltage-gated channel, delayed-rectifier, subfamily S, member 2	chr8	NM_020697	Hs.388045	KCNS2	293
244	0.0015921	0.0867579	0.0625	0.709708	CM_009146	0.709708	0.0015921	0.0867579	0.0625		Info	myosin XIX	chr17	AK026518	Hs.302051	MYO19	41
245	0.0015975	0.0867579	0.03125	0.76992	CM_018426	0.76992	0.0015975	0.0867579	0.03125		Info	polycomb group ring finger 2	chr17	NM_007144	Hs.371617	PCGF2	477
246	0.0016121	0.0867579	0.0625	1.42647	CM_013938	1.42647	0.0016121	0.0867579	0.0625		Info	NA	chr15	BC008840	NA	NA	670
247	0.0016124	0.0867579	0.03125	1.25987	CM_031557	1.25987	0.0016124	0.0867579	0.03125		Info	tumor necrosis factor receptor superfamily, member 13C	chr22	NM_052945	Hs.344088	TNFRSF13C	1143
248	0.0016141	0.0867579	0.03125	0.797097	CM_010230	0.797097	0.0016141	0.0867579	0.03125		Info	aspartyl aminopeptidase	chr2	AK021871	Hs.258551	DNPEP	125
249	0.0016281	0.0871589	0.03125	1.31444	CM_020240	1.31444	0.0016281	0.0871589	0.03125		Info	TSC22 domain family, member 3	chrX	NM_004089	Hs.522074	TSC22D3	17
250	0.0016445	0.0873984	0.0625	0.653952	CM_018915	0.653952	0.0016445	0.0873984	0.0625		Info	progestin and adipoQ receptor family member VIII	chr6	NM_133367	Hs.239388	PAQR8	338
251	0.0016549	0.0873984	0.0625	0.69965	CM_000598	0.69965	0.0016549	0.0873984	0.0625		Info	NA	chr1	hsa-mir-200b	NA	NA	500
252	0.001655	0.0873984	0.03125	0.674018	CM_019595	0.674018	0.001655	0.0873984	0.03125		Info	phosphorylase, glycogen, liver	chr14	NM_002863	Hs.282417	PYGL	164
253	0.0016588	0.0873984	0.03125	1.36496	CM_015064	1.36496	0.0016588	0.0873984	0.03125		Info	anaphase promoting complex subunit 13	chr3	NM_015391	Hs.106909	ANAPC13	280
254	0.00167	0.0874582	0.0625	0.732553	CM_004390	0.732553	0.00167	0.0874582	0.0625		Info	smoothened homolog (Drosophila)	chr7	NM_005631	Hs.437846	SMO	314
255	0.0016881	0.0874582	0.03125	1.37022	CM_017769	1.37022	0.0016881	0.0874582	0.03125		Info	transcription factor-like 5 (basic helix-loop-helix)	chr20	NM_006602	Hs.708155	TCFL5	501
256	0.0016907	0.0874582	0.03125	1.25488	CM_024538	1.25488	0.0016907	0.0874582	0.03125		Info	UFM1-specific peptidase 2	chr4	NM_018359	Hs.713548	UFSP2	558
257	0.0016921	0.0874582	0.0625	1.63991	CM_029500	1.63991	0.0016921	0.0874582	0.0625		Info	tripartite motif-containing 3	chr11	NM_006458	Hs.591992	TRIM3	339
258	0.0016956	0.0874582	0.03125	1.29618	CM_027900	1.29618	0.0016956	0.0874582	0.03125		Info	CAP-GLY domain containing linker protein 3	chr19	NM_015526	Hs.466539	CLIP3	127
259	0.0016993	0.0874582	0.03125	0.706233	CM_027470	0.706233	0.0016993	0.0874582	0.03125		Info	yippee-like 1 (Drosophila)	chr22	NM_013313	Hs.517436	YPEL1	83
260	0.00172	0.0875001	0.03125	0.731471	CM_024802	0.731471	0.00172	0.0875001	0.03125		Info	Sin3A-associated protein, 130kDa	chr2	NM_024545	Hs.32995	SAP130	687
261	0.0017268	0.0875001	0.03125	1.40568	CM_012010	1.40568	0.0017268	0.0875001	0.03125		Info	amyloid beta (A4) precursor-like protein 1	chr19	AK126907	Hs.74565	APLP1	304
262	0.0017284	0.0875001	0.03125	0.741958	CM_005495	0.741958	0.0017284	0.0875001	0.03125		Info	serine/threonine/tyrosine kinase 1	chr12	NM_018423	Hs.24979	STYK1	59
263	0.0017323	0.0875001	0.03125	1.31168	CM_008483	1.31168	0.0017323	0.0875001	0.03125		Info	RALBP1 associated Eps domain containing 1	chr6	AF251052	Hs.334603	REPS1	3
264	0.0017366	0.0875001	0.03125	0.779978	CM_024837	0.779978	0.0017366	0.0875001	0.03125		Info	DENN/MADD domain containing 3	chr8	NM_014957	Hs.656299	DENND3	700
265	0.0017395	0.0875001	0.0625	1.30903	CM_024738	1.30903	0.0017395	0.0875001	0.0625		Info	nucleoporin 50kDa	chr22	NM_007172	Hs.475103	NUP50	644
266	0.0017655	0.0877143	0.03125	1.23915	CM_029177	1.23915	0.0017655	0.0877143	0.03125		Info	vacuolar protein sorting 13 homolog C (S. cerevisiae)	chr15	NM_017684	Hs.511668	VPS13C	303
267	0.0017674	0.0877143	0.0625	0.771848	CM_027614	0.771848	0.0017674	0.0877143	0.0625		Info	ribosomal RNA processing 15 homolog (S. cerevisiae)	chr1	NM_016052	Hs.660109	RRP15	98
268	0.0017753	0.0877143	0.03125	0.812483	CM_013904	0.812483	0.0017753	0.0877143	0.03125		Info	acetylserotonin O-methyltransferase-like	chrX	AK090498	Hs.533514	ASMTL	643
269	0.0017766	0.0877143	0.03125	0.754911	CM_016809	0.754911	0.0017766	0.0877143	0.03125		Info	PITPNM family member 3	chr17	NM_031220	Hs.183983	PITPNM3	264
270	0.0017833	0.0877143	0.03125	0.700792	CM_004244	0.700792	0.0017833	0.0877143	0.03125		Info	CBF1 interacting corepressor	chr2	NM_004882	Hs.632531	CIR	289
271	0.0017859	0.0877143	0.03125	1.31041	CM_031402	1.31041	0.0017859	0.0877143	0.03125		Info	interleukin 1 family, member 6 (epsilon)	chr2	NM_014440	Hs.278910	IL1F6	30
272	0.001795	0.0877143	0.03125	0.767686	CM_021633	0.767686	0.001795	0.0877143	0.03125		Info	cereblon	chr3	NM_016302	Hs.18925	CRBN	145
273	0.0017964	0.0877143	0.03125	0.81376	CM_026853	0.81376	0.0017964	0.0877143	0.03125		Info	chromosome 12 open reading frame 10	chr12	NM_021640	Hs.655988	C12orf10	27
274	0.0018091	0.0880121	0.03125	1.52336	CM_030470	1.52336	0.0018091	0.0880121	0.03125		Info	endonuclease/exonuclease/phosphatase family domain containing 1	chr7	NM_030636	Hs.487994|Hs.670591	EEPD1	563
275	0.0018319	0.0885657	0.03125	0.742596	CM_012852	0.742596	0.0018319	0.0885657	0.03125		Info	ring finger protein 220	chr1	AK001459	Hs.456557	RNF220	376
276	0.0018341	0.0885657	0.0625	0.778246	CM_016552	0.778246	0.0018341	0.0885657	0.0625		Info	NA	chr4	NM_152619	NA	NA	192
277	0.0018448	0.0885657	0.03125	1.2849	CM_018436	1.2849	0.0018448	0.0885657	0.03125		Info	sphingosine-1-phosphate receptor 3	chr9	NM_005226	Hs.585118	S1PR3	474
278	0.001851	0.0885657	0.03125	0.703995	CM_021921	0.703995	0.001851	0.0885657	0.03125		Info	ets variant gene 5 (ets-related molecule)	chr3	NM_004454	Hs.43697	ETV5	174
279	0.0018537	0.0885657	0.0625	1.37708	CM_031074	1.37708	0.0018537	0.0885657	0.0625		Info	solute carrier family 11 (proton-coupled divalent metal ion transporters), member 1	chr2	BC041787	Hs.591607	SLC11A1	55
280	0.001873	0.088941	0.0625	0.734287	CM_030022	0.734287	0.001873	0.088941	0.0625		Info	MAX dimerization protein 4	chr4	NM_006454	Hs.655020	MXD4	463
281	0.0018749	0.088941	0.03125	1.32246	CM_029777	1.32246	0.0018749	0.088941	0.03125		Info	single immunoglobulin and toll-interleukin 1 receptor (TIR) domain	chr11	NM_021805	Hs.501624	SIGIRR	368
282	0.0019011	0.0898641	0.0625	1.79309	CM_004105	1.79309	0.0019011	0.0898641	0.0625		Info	NLR family, pyrin domain containing 1	chr17	NM_014922	Hs.104305|Hs.652273	NLRP1	239
283	0.0019301	0.0904595	0.0625	0.728494	CM_024333	0.728494	0.0019301	0.0904595	0.0625		Info	spastic paraplegia 7 (pure and complicated autosomal recessive)	chr16	NM_003119	Hs.185597	SPG7	517
284	0.0019323	0.0904595	0.03125	1.23618	CM_018611	1.23618	0.0019323	0.0904595	0.03125		Info	homeobox A2	chr7	NM_006735	Hs.445239|Hs.592177	HOXA2	438
285	0.0019504	0.0904595	0.03125	0.742271	CM_018639	0.742271	0.0019504	0.0904595	0.03125		Info	ubiquitin-conjugating enzyme E2A (RAD6 homolog)	chrX	NM_003336	Hs.379466	UBE2A	432
286	0.0019555	0.0904595	0.03125	0.757313	CM_008146	0.757313	0.0019555	0.0904595	0.03125		Info	basigin (Ok blood group)	chr19	NM_001728	Hs.591382	BSG	88
287	0.0019574	0.0904595	0.03125	0.777154	CM_017016	0.777154	0.0019574	0.0904595	0.03125		Info	sulfide quinone reductase-like (yeast)	chr15	NM_021199	Hs.511251	SQRDL	304
288	0.0019588	0.0904595	0.0625	1.37344	CM_005882	1.37344	0.0019588	0.0904595	0.0625		Info	zyxin	chr7	NM_003461	Hs.490415	ZYX	845
289	0.0019612	0.0904595	0.03125	0.786851	CM_014217	0.786851	0.0019612	0.0904595	0.03125		Info	pseudouridylate synthase-like 1	chr1	NM_153339	Hs.400659	PUSL1	819
290	0.0019995	0.0919081	0.0625	0.704691	CM_026952	0.704691	0.0019995	0.0919081	0.0625		Info	CCCTC-binding factor (zinc finger protein)	chr16	NM_006565	Hs.368367	CTCF	32
291	0.002017	0.0919815	0.03125	1.24344	CM_030551	1.24344	0.002017	0.0919815	0.03125		Info	succinate dehydrogenase complex, subunit A, flavoprotein (Fp)	chr5	NM_004168	Hs.440475	SDHA	608
292	0.0020242	0.0919815	0.03125	1.32613	CM_008094	1.32613	0.0020242	0.0919815	0.03125		Info	androgen receptor	chrX	AF162704	Hs.496240	AR	96
293	0.002027	0.0919815	0.0625	1.48166	CM_018182	1.48166	0.002027	0.0919815	0.0625		Info	Sjogren syndrome nuclear autoantigen 1	chr9	NM_003731	Hs.530314	SSNA1	716
294	0.0020343	0.0919815	0.03125	0.611066	CM_022872	0.611066	0.0020343	0.0919815	0.03125		Info	THAP domain containing 10	chr15	NM_020147	Hs.591123	THAP10	299
295	0.0020356	0.0919815	0.0625	1.34985	CM_027646	1.34985	0.0020356	0.0919815	0.0625		Info	TNF receptor-associated factor 3 interacting protein 1	chr2	NM_015650	Hs.631898	TRAF3IP1	101
296	0.0020642	0.0922315	0.03125	1.29199	CM_028584	1.29199	0.0020642	0.0922315	0.03125		Info	calcium channel, voltage-dependent, beta 1 subunit	chr17	NM_000723	Hs.635	CACNB1	212
297	0.0020693	0.0922315	0.03125	1.23981	CM_005255	1.23981	0.0020693	0.0922315	0.03125		Info	ribosomal protein S6 kinase, 90kDa, polypeptide 4	chr11	NM_001006944	Hs.105584	RPS6KA4	1145
298	0.0020861	0.0922315	0.03125	0.759617	CM_030327	0.759617	0.0020861	0.0922315	0.03125		Info	phosphate cytidylyltransferase 2, ethanolamine	chr17	NM_002861	Hs.645248	PCYT2	534
299	0.0021004	0.0922315	0.0625	0.639994	CM_021545	0.639994	0.0021004	0.0922315	0.0625		Info	chromosome 19 open reading frame 28	chr19	NM_174983	Hs.656901	C19orf28	138
300	0.0021068	0.0922315	0.0625	0.642543	CM_002579	0.642543	0.0021068	0.0922315	0.0625		Info	endonuclease G-like 1	chr3	NM_005107	Hs.517897	ENDOGL1	343
301	0.0021104	0.0922315	0.0625	1.56051	CM_005475	1.56051	0.0021104	0.0922315	0.0625		Info	zeta-chain (TCR) associated protein kinase 70kDa	chr2	NM_207519	Hs.234569	ZAP70	37
302	0.0021176	0.0922315	0.03125	1.52937	CM_008479	1.52937	0.0021176	0.0922315	0.03125		Info	keratin 75	chr12	NM_004693	Hs.697046	KRT75	4
303	0.0021187	0.0922315	0.03125	0.747032	CM_029080	0.747032	0.0021187	0.0922315	0.03125		Info	LSM3 homolog, U6 small nuclear RNA associated (S. cerevisiae)	chr3	NM_014463	Hs.111632	LSM3	296
304	0.0021212	0.0922315	0.03125	0.771046	CM_016061	0.771046	0.0021212	0.0922315	0.03125		Info	signal peptide, CUB domain, EGF-like 1	chr22	NM_173050	Hs.133995	SCUBE1	94
305	0.0021225	0.0922315	0.03125	0.809166	CM_021837	0.809166	0.0021225	0.0922315	0.03125		Info	profilin family, member 4	chr2	NM_199346	Hs.442718	PFN4	164
306	0.0021274	0.0922315	0.03125	0.720199	CM_032073	0.720199	0.0021274	0.0922315	0.03125		Info	SLAM family member 7	chr1	NM_021181	Hs.517265	SLAMF7	104
307	0.0021333	0.0922315	0.0625	1.31614	CM_009848	1.31614	0.0021333	0.0922315	0.0625		Info	coiled-coil domain containing 88B	chr11	NM_032251	Hs.98564	CCDC88B	97
308	0.0021362	0.0922315	0.03125	0.770412	CM_003452	0.770412	0.0021362	0.0922315	0.03125		Info	protocadherin 8	chr13	NM_002590	Hs.19492	PCDH8	57
309	0.002138	0.0922315	0.0625	0.71821	CM_021463	0.71821	0.002138	0.0922315	0.0625		Info	hypothetical protein MGC12972	chr19	NM_032683	Hs.515254	FKSG24	130
310	0.0021503	0.0923242	0.03125	0.750084	CM_002400	0.750084	0.0021503	0.0923242	0.03125		Info	protein kinase C, gamma	chr19	NM_002739	Hs.631564	PRKCG	484
311	0.002154	0.0923242	0.03125	1.38922	CM_012390	1.38922	0.002154	0.0923242	0.03125		Info	zinc finger and BTB domain containing 10	chr8	AJ319673	Hs.591868	ZBTB10	334
312	0.0021702	0.0924284	0.03125	0.795105	CM_009291	0.795105	0.0021702	0.0924284	0.03125		Info	solute carrier family 7, member 6 opposite strand	chr16	NM_032178	Hs.709557	SLC7A6OS	48
313	0.0021703	0.0924284	0.03125	1.28739	CM_015618	1.28739	0.0021703	0.0924284	0.03125		Info	dodecenoyl-Coenzyme A delta isomerase (3,2 trans-enoyl-Coenzyme A isomerase)	chr16	NM_001919	Hs.403436	DCI	11
314	0.0021961	0.0929008	0.03125	1.40716	CM_026162	1.40716	0.0021961	0.0929008	0.03125		Info	apolipoprotein B mRNA editing enzyme, catalytic polypeptide-like 3B	chr22	NM_004900	Hs.226307	APOBEC3B	182
315	0.0022134	0.0929008	0.03125	0.745494	CM_017109	0.745494	0.0022134	0.0929008	0.03125		Info	solute carrier family 30 (zinc transporter), member 2	chr1	NM_001004434	Hs.143545	SLC30A2	321
316	0.0022141	0.0929008	0.0625	0.469727	CM_010991	0.469727	0.0022141	0.0929008	0.0625		Info	myelin transcription factor 1	chr20	NM_004535	Hs.279562	MYT1	190
317	0.0022258	0.0929008	0.03125	0.772026	CM_012249	0.772026	0.0022258	0.0929008	0.03125		Info	aryl hydrocarbon receptor nuclear translocator-like 2	chr12	AF246960	Hs.434269|Hs.663740	ARNTL2	321
318	0.0022264	0.0929008	0.03125	0.774352	CM_031907	0.774352	0.0022264	0.0929008	0.03125		Info	complement component (3b/4b) receptor 1 (Knops blood group)	chr1	NM_000573	Hs.334019	CR1	184
319	0.0022274	0.0929008	0.03125	0.763241	CM_031564	0.763241	0.0022274	0.0929008	0.03125		Info	cornichon homolog (Drosophila)	chr14	NM_005776	Hs.294603	CNIH	508
320	0.0022502	0.0929008	0.03125	0.786714	CM_028178	0.786714	0.0022502	0.0929008	0.03125		Info	ankyrin repeat and SOCS box-containing 8	chr12	NM_024095	Hs.432699	ASB8	151
321	0.002253	0.0929008	0.03125	0.759557	CM_009675	0.759557	0.002253	0.0929008	0.03125		Info	chromosome 1 open reading frame 58	chr1	NM_144695	Hs.552608	C1orf58	88
322	0.002261	0.0929008	0.03125	0.806476	CM_020699	0.806476	0.002261	0.0929008	0.03125		Info	electron-transfer-flavoprotein, alpha polypeptide	chr15	NM_000126	Hs.39925	ETFA	45
323	0.0022621	0.0929008	0.03125	1.21602	CM_006198	1.21602	0.0022621	0.0929008	0.03125		Info	translocator protein (18kDa)	chr22	NM_007311	Hs.202	TSPO	613
324	0.0022677	0.0929008	0.03125	1.26482	CM_005755	1.26482	0.0022677	0.0929008	0.03125		Info	loricrin	chr1	NM_000427	Hs.251680	LOR	940
325	0.0022682	0.0929008	0.03125	0.768308	CM_030430	0.768308	0.0022682	0.0929008	0.03125		Info	ubiquitin-like 3	chr13	NM_007106	Hs.145575	UBL3	555
326	0.0022804	0.0929008	0.03125	1.28849	CM_008251	1.28849	0.0022804	0.0929008	0.03125		Info	elastin	chr7	AB208942	Hs.647061	ELN	65
327	0.0022838	0.0929008	0.03125	1.26237	CM_010958	1.26237	0.0022838	0.0929008	0.03125		Info	kinesin family member 4A	chrX	BC050548	Hs.648326	KIF4A	186
328	0.0022882	0.0929008	0.0625	0.750996	CM_000646	0.750996	0.0022882	0.0929008	0.0625		Info	NA	chr16	hsa-mir-328	NA	NA	633
329	0.0022929	0.0929008	0.03125	1.55446	CM_020176	1.55446	0.0022929	0.0929008	0.03125		Info	calcium binding protein P22	chr15	NM_007236	Hs.406234|Hs.706184	CHP	4
330	0.0023534	0.0950631	0.0625	0.734099	CM_010401	0.734099	0.0023534	0.0950631	0.0625		Info	Werner helicase interacting protein 1	chr6	AF218313	Hs.236828	WRNIP1	138
331	0.0023842	0.0957297	0.0625	0.71432	CM_013285	0.71432	0.0023842	0.0957297	0.0625		Info	triple functional domain (PTPRF interacting)	chr5	AF091395	Hs.130031	TRIO	492
332	0.0024	0.0957297	0.0625	0.486168	CM_022065	0.486168	0.0024	0.0957297	0.0625		Info	potassium voltage-gated channel, KQT-like subfamily, member 4	chr1	NM_004700	Hs.473058	KCNQ4	191
333	0.0024228	0.0957297	0.03125	0.776469	CM_004907	0.776469	0.0024228	0.0957297	0.03125		Info	WD repeat domain 57 (U5 snRNP specific)	chr1	NM_004814	Hs.33962	WDR57	541
334	0.0024276	0.0957297	0.03125	1.23605	CM_013596	1.23605	0.0024276	0.0957297	0.03125		Info	karyopherin alpha 4 (importin alpha 3)	chr3	BC034493	Hs.288193	KPNA4	542
335	0.0024304	0.0957297	0.0625	0.753036	CM_030965	0.753036	0.0024304	0.0957297	0.0625		Info	UBA domain containing 1	chr9	NM_016172	Hs.9194	UBAC1	239
336	0.0024317	0.0957297	0.03125	0.751607	CM_027477	0.751607	0.0024317	0.0957297	0.03125		Info	spastin	chr2	NM_014946	Hs.468091	SPAST	84
337	0.0024318	0.0957297	0.03125	0.772868	CM_022306	0.772868	0.0024318	0.0957297	0.03125		Info	splicing factor, arginine/serine-rich 4	chr1	NM_005626	Hs.469970	SFRS4	222
338	0.0024384	0.0957297	0.03125	1.29642	CM_032685	1.29642	0.0024384	0.0957297	0.03125		Info	GM2 ganglioside activator	chr5	NM_000405	Hs.483873	GM2A	372
339	0.0024426	0.0957297	0.03125	0.7959	CM_015691	0.7959	0.0024426	0.0957297	0.03125		Info	neurofibromin 2 (merlin)	chr22	NM_000268	Hs.187898	NF2	23
340	0.0024453	0.0957297	0.03125	1.30609	CM_021547	1.30609	0.0024453	0.0957297	0.03125		Info	trinucleotide repeat containing 4	chr1	NM_007185	Hs.26047|Hs.623956	TNRC4	139
341	0.0024489	0.0957297	0.03125	0.785958	CM_021536	0.785958	0.0024489	0.0957297	0.03125		Info	chromosome 16 open reading frame 86	chr16	NM_001012984	Hs.632208	C16orf86	138
342	0.0024609	0.095891	0.0625	0.751885	CM_021695	0.751885	0.0024609	0.095891	0.0625		Info	chromosome 2 open reading frame 49	chr2	NM_024093	Hs.549577	C2orf49	151
343	0.0024676	0.095891	0.03125	2.10664	CM_015931	2.10664	0.0024676	0.095891	0.03125		Info	N-ethylmaleimide-sensitive factor attachment protein, alpha	chr19	NM_003827	Hs.126938|Hs.706953	NAPA	65
344	0.0024771	0.095891	0.0625	1.52741	CM_005051	1.52741	0.0024771	0.095891	0.0625		Info	serine/threonine kinase 36, fused homolog (Drosophila)	chr2	AF200815	Hs.471404	STK36	692
345	0.0024818	0.095891	0.03125	0.792067	CM_027845	0.792067	0.0024818	0.095891	0.03125		Info	leucine rich repeat containing 8 family, member E	chr19	NM_025061	Hs.501511	LRRC8E	122
346	0.0024931	0.0960492	0.03125	0.776847	CM_029419	0.776847	0.0024931	0.0960492	0.03125		Info	UDP-GlcNAc:betaGal beta-1,3-N-acetylglucosaminyltransferase 4	chr12	NM_030765	Hs.363315	B3GNT4	328
347	0.0025082	0.0961522	0.0625	0.494954	CM_006481	0.494954	0.0025082	0.0961522	0.0625		Info	aryl hydrocarbon receptor nuclear translocator-like 2	chr12	AF246960	Hs.434269|Hs.663740	ARNTL2	459
348	0.0025102	0.0961522	0.03125	1.29806	CM_028459	1.29806	0.0025102	0.0961522	0.03125		Info	microfibrillar-associated protein 3	chr5	NM_005927	Hs.432818	MFAP3	186
349	0.0025178	0.096167	0.125	1.62753	CM_032788	1.62753	0.0025178	0.096167	0.125		Info	chemokine (C-C motif) ligand 8	chr17	NM_005623	Hs.271387	CCL8	314
350	0.0025281	0.0962845	0.03125	0.795451	CM_023135	0.795451	0.0025281	0.0962845	0.03125		Info	regulator of calcineurin 1	chr21	NM_004414	Hs.282326	RCAN1	320
351	0.0025446	0.0965047	0.0625	1.98822	CM_006674	1.98822	0.0025446	0.0965047	0.0625		Info	DEAD (Asp-Glu-Ala-Asp) box polypeptide 6	chr11	BC039826	Hs.654366	DDX6	430
352	0.0025494	0.0965047	0.0625	1.80157	CM_018747	1.80157	0.0025494	0.0965047	0.0625		Info	nebulette	chr10	NM_213569	Hs.5025	NEBL	394
353	0.0025556	0.0965047	0.0625	0.765336	CM_010710	0.765336	0.0025556	0.0965047	0.0625		Info	suppression of tumorigenicity 5	chr11	AK126554	Hs.117715	ST5	157
354	0.0025718	0.0968421	0.03125	1.35657	CM_023116	1.35657	0.0025718	0.0968421	0.03125		Info	sodium channel, nonvoltage-gated 1, gamma	chr16	NM_001039	Hs.371727	SCNN1G	318
355	0.0025825	0.0969478	0.0625	0.675252	CM_017958	0.675252	0.0025825	0.0969478	0.0625		Info	single-minded homolog 2 (Drosophila)	chr21	NM_005069	Hs.146186	SIM2	570
356	0.0025967	0.0969478	0.0625	1.58049	CM_028605	1.58049	0.0025967	0.0969478	0.0625		Info	single immunoglobulin and toll-interleukin 1 receptor (TIR) domain	chr11	NM_021805	Hs.501624	SIGIRR	217
357	0.0025978	0.0969478	0.03125	1.23534	CM_019875	1.23534	0.0025978	0.0969478	0.03125		Info	mitochondrial ribosomal protein L4	chr19	NM_015956	Hs.279652	MRPL4	84
358	0.0026037	0.0969478	0.03125	0.81165	CM_002526	0.81165	0.0026037	0.0969478	0.03125		Info	somatostatin receptor 3	chr22	NM_001051	Hs.225995	SSTR3	410
359	0.0026202	0.0972016	0.0625	1.49934	CM_019580	1.49934	0.0026202	0.0972016	0.0625		Info	G protein-coupled receptor 133	chr12	NM_198827	Hs.656754	GPR133	172
360	0.0026251	0.0972016	0.03125	1.28704	CM_024588	1.28704	0.0026251	0.0972016	0.03125		Info	transforming growth factor, beta receptor III	chr1	NM_003243	Hs.482390	TGFBR3	574
361	0.0026343	0.0972721	0.03125	0.73561	CM_028656	0.73561	0.0026343	0.0972721	0.03125		Info	WWC family member 3	chrX	NM_015691	Hs.527524	WWC3	227
362	0.0026445	0.097379	0.0625	0.742507	CM_020866	0.742507	0.0026445	0.097379	0.0625		Info	fructosamine-3-kinase-related protein	chr17	NM_024619	Hs.31431	FN3KRP	64
363	0.0026783	0.0983519	0.0625	0.560112	CM_014681	0.560112	0.0026783	0.0983519	0.0625		Info	fibroblast growth factor receptor-like 1	chr4	NM_001004356	Hs.193326	FGFRL1	472
364	0.0026923	0.0985778	0.03125	0.747915	CM_003878	0.747915	0.0026923	0.0985778	0.03125		Info	mitogen-activated protein kinase 1	chr22	Z11695	Hs.431850	MAPK1	155
365	0.0027076	0.0985778	0.03125	1.42515	CM_012883	1.42515	0.0027076	0.0985778	0.03125		Info	zinc finger CCCH-type, antiviral 1	chr7	BX571742	Hs.133512	ZC3HAV1	382
366	0.0027117	0.0985778	0.0625	0.773167	CM_018712	0.773167	0.0027117	0.0985778	0.0625		Info	additional sex combs like 1 (Drosophila)	chr20	NM_015338	Hs.374043	ASXL1	408
367	0.0027156	0.0985778	0.03125	1.4059	CM_025441	1.4059	0.0027156	0.0985778	0.03125		Info	peptidylprolyl isomerase G (cyclophilin G)	chr2	NM_004792	Hs.470544	PPIG	420
368	0.0027338	0.0985778	0.03125	1.45821	CM_024919	1.45821	0.0027338	0.0985778	0.03125		Info	GTP cyclohydrolase I feedback regulator	chr15	NM_005258	Hs.631717	GCHFR	734
369	0.0027443	0.0985778	0.03125	0.794865	CM_016851	0.794865	0.0027443	0.0985778	0.03125		Info	quaking homolog, KH domain RNA binding (mouse)	chr6	NM_006775	Hs.510324|Hs.593520	QKI	274
370	0.0027505	0.0985778	0.03125	1.23229	CM_008395	1.23229	0.0027505	0.0985778	0.03125		Info	tissue specific transplantation antigen P35B	chr8	NM_003313	Hs.404119	TSTA3	38
371	0.0027599	0.0985778	0.0625	0.704569	CM_020393	0.704569	0.0027599	0.0985778	0.0625		Info	surfeit 4	chr9	NM_033161	Hs.512465	SURF4	29
372	0.0027604	0.0985778	0.03125	0.770164	CM_002947	0.770164	0.0027604	0.0985778	0.03125		Info	ras homolog gene family, member D	chr11	NM_014578	Hs.15114	RHOD	103
373	0.0027658	0.0985778	0.03125	1.31415	CM_002614	1.31415	0.0027658	0.0985778	0.03125		Info	KIAA1787 protein	chr17	NM_001005408	Hs.654794	KIAA1787	311
374	0.0027658	0.0985778	0.03125	1.50856	CM_026128	1.50856	0.0027658	0.0985778	0.03125		Info	PHD finger protein 16	chrX	NM_014735	Hs.371977	PHF16	202
375	0.0027844	0.0989761	0.0625	0.751725	CM_007951	0.751725	0.0027844	0.0989761	0.0625		Info	desmoglein 2	chr18	NM_001943	Hs.412597	DSG2	112
376	0.0028239	0.0999679	0.0625	0.752294	CM_010569	0.752294	0.0028239	0.0999679	0.0625		Info	deleted in azoospermia-like	chr3	NM_001351	Hs.131179	DAZL	149
377	0.0028273	0.0999679	0.0625	1.39792	CM_018471	1.39792	0.0028273	0.0999679	0.0625		Info	abl-interactor 1	chr10	NM_001012750	Hs.508148	ABI1	465
378	0.0028568	0.100744	0.0625	0.796798	CM_022470	0.796798	0.0028568	0.100744	0.0625		Info	chromosome 14 open reading frame 80	chr14	NM_173608	Hs.72363	C14orf80	251
379	0.0028708	0.10097	0.03125	0.817906	CM_027618	0.817906	0.0028708	0.10097	0.03125		Info	superkiller viralicidic activity 2-like 2 (S. cerevisiae)	chr5	NM_015360	Hs.274531	SKIV2L2	98
380	0.0029098	0.101736	0.03125	0.817594	CM_010137	0.817594	0.0029098	0.101736	0.03125		Info	poly (ADP-ribose) polymerase family, member 16	chr15	AK000516	Hs.30634	PARP16	116
381	0.0029116	0.101736	0.03125	0.764461	CM_020084	0.764461	0.0029116	0.101736	0.03125		Info	pyridoxal (pyridoxine, vitamin B6) kinase	chr21	NM_003681	Hs.284491	PDXK	32
382	0.0029156	0.101736	0.0625	1.36566	CM_017613	1.36566	0.0029156	0.101736	0.0625		Info	echinoderm microtubule associated protein like 5	chr14	NM_183387	Hs.712606	EML5	446
383	0.0029231	0.101736	0.0625	0.628697	CM_029082	0.628697	0.0029231	0.101736	0.0625		Info	protein tyrosine phosphatase, receptor type, f polypeptide (PTPRF), interacting protein (liprin), alpha 1	chr11	NM_003626	Hs.530749	PPFIA1	296
384	0.0029522	0.102481	0.03125	1.23617	CM_018799	1.23617	0.0029522	0.102481	0.03125		Info	transmembrane protein 42	chr3	NM_144638	Hs.646856	TMEM42	377
385	0.0029826	0.103268	0.0625	0.541886	CM_013240	0.541886	0.0029826	0.103268	0.0625		Info	netrin G1	chr1	AB023193	Hs.657434	NTNG1	485
386	0.0030018	0.103557	0.125	2.62765	CM_002896	2.62765	0.0030018	0.103557	0.125		Info	protocadherin gamma subfamily B, 2	chr5	NM_018923	Hs.368160	PCDHGB2	123
387	0.0030065	0.103557	0.0625	1.39353	CM_021699	1.39353	0.0030065	0.103557	0.0625		Info	5', 3'-nucleotidase, cytosolic	chr17	NM_014595	Hs.67201	NT5C	152
388	0.0030269	0.103991	0.03125	0.717184	CM_026205	0.717184	0.0030269	0.103991	0.03125		Info	F-box protein 11	chr2	NM_012167	Hs.352677	FBXO11	158
389	0.0030503	0.104526	0.0625	1.70652	CM_020054	1.70652	0.0030503	0.104526	0.0625		Info	tribbles homolog 1 (Drosophila)	chr8	NM_025195	Hs.444947	TRIB1	41
390	0.0030614	0.104637	0.03125	0.732845	CM_028373	0.732845	0.0030614	0.104637	0.03125		Info	mediator complex subunit 31	chr17	NM_016060	Hs.567493	MED31	170
391	0.0030738	0.104722	0.0625	1.29148	CM_019804	1.29148	0.0030738	0.104722	0.0625		Info	vacuolar protein sorting 18 homolog (S. cerevisiae)	chr15	NM_020857	Hs.23876	VPS18	99
392	0.0030796	0.104722	0.03125	0.798126	CM_019185	0.798126	0.0030796	0.104722	0.03125		Info	complement component 8, gamma polypeptide	chr9	NM_000606	Hs.1285	C8G	282
393	0.0030882	0.104747	0.03125	1.27082	CM_013572	1.27082	0.0030882	0.104747	0.03125		Info	calponin 3, acidic	chr1	NM_001839	Hs.706780	CNN3	536
394	0.0031154	0.105402	0.03125	0.756857	CM_000958	0.756857	0.0031154	0.105402	0.03125		Info	NA	chr11	ACA52	NA	NA	1484
395	0.0031437	0.10609	0.0625	1.35598	CM_023677	1.35598	0.0031437	0.10609	0.0625		Info	choline phosphotransferase 1	chr12	NM_020244	Hs.293077	CHPT1	374
396	0.0031621	0.106318	0.03125	0.809463	CM_011631	0.809463	0.0031621	0.106318	0.03125		Info	lethal giant larvae homolog 1 (Drosophila)	chr17	NM_004140	Hs.513983	LLGL1	285
397	0.0031664	0.106318	0.0625	1.73352	CM_031395	1.73352	0.0031664	0.106318	0.0625		Info	secretoglobin, family 1A, member 1 (uteroglobin)	chr11	NM_003357	Hs.523732	SCGB1A1	24
398	0.0031745	0.106322	0.03125	1.27792	CM_014671	1.27792	0.0031745	0.106322	0.03125		Info	zinc finger protein 569	chr19	NM_152484	Hs.511848	ZNF569	484
399	0.0032058	0.106986	0.0625	1.32877	CM_003601	1.32877	0.0032058	0.106986	0.0625		Info	phosphoinositide-3-kinase, catalytic, gamma polypeptide	chr7	NM_002649	Hs.32942	PIK3CG	98
400	0.0032141	0.106986	0.03125	0.766386	CM_016783	0.766386	0.0032141	0.106986	0.03125		Info	replication factor C (activator 1) 4, 37kDa	chr3	NM_002916	Hs.714318	RFC4	256
401	0.0032184	0.106986	0.03125	0.765068	CM_008607	0.765068	0.0032184	0.106986	0.03125		Info	Sp2 transcription factor	chr17	BC005914	Hs.514276	SP2	18
402	0.0032281	0.107037	0.0625	0.692086	CM_031441	0.692086	0.0032281	0.107037	0.0625		Info	cell death-inducing DFFA-like effector c	chr3	BC043599	Hs.567562|Hs.635072	CIDEC	67
403	0.003236	0.107037	0.03125	0.75079	CM_020764	0.75079	0.003236	0.107037	0.03125		Info	TSC22 domain family, member 2	chr3	NM_014779	Hs.644065|Hs.665220	TSC22D2	51
404	0.0032471	0.107115	0.03125	0.76581	CM_025717	0.76581	0.0032471	0.107115	0.03125		Info	NADH dehydrogenase (ubiquinone) 1 alpha subcomplex, 3, 9kDa	chr19	NM_004542	Hs.198269	NDUFA3	303
405	0.0032628	0.107115	0.03125	0.695961	CM_009793	0.695961	0.0032628	0.107115	0.03125		Info	praja 1	chrX	NM_022368	Hs.522679	PJA1	95
406	0.0032656	0.107115	0.03125	0.810974	CM_027157	0.810974	0.0032656	0.107115	0.03125		Info	ADAM metallopeptidase domain 11	chr17	NM_002390	Hs.6088	ADAM11	41
407	0.0032705	0.107115	0.03125	0.758516	CM_024477	0.758516	0.0032705	0.107115	0.03125		Info	peroxisomal biogenesis factor 5-like	chr3	NM_016559	Hs.478393	PEX5L	546
408	0.0032998	0.107699	0.03125	0.765045	CM_016741	0.765045	0.0032998	0.107699	0.03125		Info	rotatin	chr18	NM_173630	Hs.654809	RTTN	245
409	0.0033045	0.107699	0.03125	1.24613	CM_030952	1.24613	0.0033045	0.107699	0.03125		Info	latexin	chr3	NM_020169	Hs.478067	LXN	136
410	0.003339	0.108513	0.03125	0.777421	CM_010422	0.777421	0.003339	0.108513	0.03125		Info	calcium/calmodulin-dependent protein kinase IV	chr5	NM_001744	Hs.591269	CAMK4	140
411	0.0033496	0.108513	0.0625	1.24765	CM_018421	1.24765	0.0033496	0.108513	0.0625		Info	STEAP family member 3	chr2	NM_018234	Hs.647822	STEAP3	481
412	0.0033539	0.108513	0.03125	0.779749	CM_026361	0.779749	0.0033539	0.108513	0.03125		Info	chromosome 18 open reading frame 25	chr18	NM_001008239	Hs.116486	C18orf25	104
413	0.0033763	0.108938	0.03125	1.62692	CM_002788	1.62692	0.0033763	0.108938	0.03125		Info	protocadherin 8	chr13	NM_002590	Hs.19492	PCDH8	235
414	0.0033893	0.108938	0.03125	1.22677	CM_029867	1.22677	0.0033893	0.108938	0.03125		Info	antigen p97 (melanoma associated) identified by monoclonal antibodies 133.2 and 96.5	chr3	NM_005929	Hs.184727	MFI2	395
415	0.0034018	0.108938	0.0625	0.698237	CM_010326	0.698237	0.0034018	0.108938	0.0625		Info	src kinase associated phosphoprotein 2	chr7	NM_003930	Hs.200770|Hs.510635	SKAP2	132
416	0.0034063	0.108938	0.03125	1.30343	CM_012887	1.30343	0.0034063	0.108938	0.03125		Info	solute carrier family 26, member 4	chr7	NM_000441	Hs.571246	SLC26A4	383
417	0.0034207	0.108938	0.03125	1.30288	CM_031010	1.30288	0.0034207	0.108938	0.03125		Info	2'-5'-oligoadenylate synthetase-like	chr12	NM_003733	Hs.118633	OASL	151
418	0.0034237	0.108938	0.03125	0.782862	CM_013473	0.782862	0.0034237	0.108938	0.03125		Info	chromosome 8 open reading frame 55	chr8	NM_016647	Hs.368402	C8orf55	515
419	0.0034309	0.108938	0.0625	0.771472	CM_018061	0.771472	0.0034309	0.108938	0.0625		Info	WD repeat domain 81	chr17	NM_152348	Hs.234572	WDR81	620
420	0.0034324	0.108938	0.0625	1.33104	CM_026215	1.33104	0.0034324	0.108938	0.0625		Info	protein arginine methyltransferase 3	chr11	NM_005788	Hs.152337	PRMT3	155
421	0.0034428	0.109008	0.03125	1.35342	CM_026786	1.35342	0.0034428	0.109008	0.03125		Info	GTP binding protein 4	chr10	NM_012341	Hs.215766	GTPBP4	24
422	0.0034588	0.109187	0.03125	0.792157	CM_021114	0.792157	0.0034588	0.109187	0.03125		Info	uronyl-2-sulfotransferase	chr6	NM_005715	Hs.657370	UST	93
423	0.0034665	0.109187	0.0625	1.26842	CM_021630	1.26842	0.0034665	0.109187	0.0625		Info	ATP synthase, H+ transporting, mitochondrial F0 complex, subunit F2	chr7	NM_001003713	Hs.521056|Hs.656515	ATP5J2	145
424	0.0034769	0.109187	0.0625	0.78818	CM_030483	0.78818	0.0034769	0.109187	0.0625		Info	ras homolog gene family, member T1	chr17	NM_018307	Hs.655325	RHOT1	570
425	0.0034865	0.109187	0.0625	1.26496	CM_003670	1.26496	0.0034865	0.109187	0.0625		Info	neuroepithelial cell transforming gene 1	chr10	NM_005863	Hs.25155	NET1	109
426	0.0034894	0.109187	0.0625	0.70526	CM_027153	0.70526	0.0034894	0.109187	0.0625		Info	ubiquinol-cytochrome c reductase, Rieske iron-sulfur polypeptide 1	chr19	NM_006003	Hs.170107	UQCRFS1	41
427	0.0035003	0.109272	0.03125	0.759421	CM_021691	0.759421	0.0035003	0.109272	0.03125		Info	chromosome 17 open reading frame 42	chr17	NM_024683	Hs.317340	C17orf42	151
428	0.0035111	0.109353	0.03125	0.794976	CM_027803	0.794976	0.0035111	0.109353	0.03125		Info	chromosome 11 open reading frame 80	chr11	NM_024650	Hs.292088	C11orf80	117
429	0.0035678	0.110611	0.0625	1.33126	CM_018245	1.33126	0.0035678	0.110611	0.0625		Info	exocyst complex component 7	chr17	NM_001013839	Hs.449585|Hs.510635|Hs.514496|Hs.626313	EXOC7	767
430	0.0035805	0.110611	0.03125	0.82179	CM_004913	0.82179	0.0035805	0.110611	0.03125		Info	G-protein signaling modulator 1 (AGS3-like, C. elegans)	chr9	BC048343	Hs.239370	GPSM1	544
431	0.0035817	0.110611	0.03125	0.778777	CM_014298	0.778777	0.0035817	0.110611	0.03125		Info	ELK3, ETS-domain protein (SRF accessory protein 2)	chr12	NM_005230	Hs.591015	ELK3	900
432	0.0035847	0.110611	0.03125	0.781718	CM_004062	0.781718	0.0035847	0.110611	0.03125		Info	Rho GTPase activating protein 10	chr4	NM_024605	Hs.368631	ARHGAP10	214
433	0.0036023	0.110898	0.0625	0.764169	CM_025958	0.764169	0.0036023	0.110898	0.0625		Info	ADP-ribosylation factor 3	chr12	NM_001659	Hs.119177	ARF3	255
434	0.0036192	0.111077	0.0625	0.803071	CM_028488	0.803071	0.0036192	0.111077	0.0625		Info	phospholipase A2, group XIIA	chr4	NM_030821	Hs.389452	PLA2G12A	193
435	0.0036248	0.111077	0.0625	0.719622	CM_007832	0.719622	0.0036248	0.111077	0.0625		Info	protein phosphatase 3 (formerly 2B), catalytic subunit, beta isoform	chr10	AJ488506	Hs.500067	PPP3CB	152
436	0.0036412	0.111324	0.03125	0.778856	CM_010758	0.778856	0.0036412	0.111324	0.03125		Info	chromosome 8 open reading frame 55	chr8	NM_016647	Hs.368402	C8orf55	162
437	0.003652	0.111398	0.03125	0.795846	CM_024550	0.795846	0.003652	0.111398	0.03125		Info	exportin 6	chr16	NM_015171	Hs.460468	XPO6	561
438	0.0037155	0.113077	0.0625	0.741783	CM_014748	0.741783	0.0037155	0.113077	0.0625		Info	tetraspanin 5	chr4	NM_005723	Hs.591706	TSPAN5	444
439	0.0037386	0.113521	0.03125	0.808839	CM_023596	0.808839	0.0037386	0.113521	0.03125		Info	serine/threonine kinase 11	chr19	NM_000455	Hs.515005	STK11	364
440	0.0037573	0.113829	0.03125	1.21458	CM_030692	1.21458	0.0037573	0.113829	0.03125		Info	myotubularin related protein 9	chr8	NM_015458	Hs.591395	MTMR9	710
441	0.0037865	0.114222	0.03125	0.795627	CM_028007	0.795627	0.0037865	0.114222	0.03125		Info	DEAH (Asp-Glu-Ala-His) box polypeptide 29	chr5	NM_019030	Hs.696182	DHX29	139
442	0.0037874	0.114222	0.03125	0.795709	CM_016342	0.795709	0.0037874	0.114222	0.03125		Info	DnaJ (Hsp40) homolog, subfamily B, member 5	chr9	NM_012266	Hs.237506	DNAJB5	148
443	0.0038014	0.114347	0.0625	1.27463	CM_015056	1.27463	0.0038014	0.114347	0.0625		Info	protoporphyrinogen oxidase	chr1	NM_000309	Hs.517373	PPOX	285
444	0.0038087	0.114347	0.03125	1.23257	CM_023286	1.23257	0.0038087	0.114347	0.03125		Info	RUN domain containing 3A	chr17	NM_006695	Hs.500197	RUNDC3A	336
445	0.0038318	0.114712	0.125	0.726475	CM_022020	0.726475	0.0038318	0.114712	0.125		Info	family with sequence similarity 119, member B	chr12	NM_015433	Hs.632720	FAM119B	186
446	0.0038432	0.114712	0.03125	1.1977	CM_028674	1.1977	0.0038432	0.114712	0.03125		Info	interferon, gamma-inducible protein 30	chr19	NM_006332	Hs.14623	IFI30	232
447	0.0038549	0.114712	0.0625	0.79842	CM_000260	0.79842	0.0038549	0.114712	0.0625		Info	NA	chr19	hsa-mir-150	NA	NA	17
448	0.0038553	0.114712	0.03125	1.32693	CM_013327	1.32693	0.0038553	0.114712	0.03125		Info	lysophospholipase 3 (lysosomal phospholipase A2)	chr16	AL110209	Hs.632199	LYPLA3	497
449	0.0038679	0.114831	0.03125	1.24724	CM_003028	1.24724	0.0038679	0.114831	0.03125		Info	delta-like 3 (Drosophila)	chr19	NM_016941	Hs.127792	DLL3	78
450	0.0038865	0.115127	0.03125	1.45547	CM_009285	1.45547	0.0038865	0.115127	0.03125		Info	odorant binding protein 2B	chr9	AJ251027	Hs.449629	OBP2B	47
451	0.0039053	0.115427	0.03125	0.730936	CM_019584	0.730936	0.0039053	0.115427	0.03125		Info	RAB3A, member RAS oncogene family	chr19	NM_002866	Hs.27744	RAB3A	171
452	0.0039401	0.116098	0.03125	0.815456	CM_014333	0.815456	0.0039401	0.116098	0.03125		Info	chromosome 14 open reading frame 104	chr14	BC011400	Hs.231761	C14orf104	924
453	0.0039454	0.116098	0.03125	1.29885	CM_022552	1.29885	0.0039454	0.116098	0.03125		Info	membrane protein, palmitoylated 2 (MAGUK p55 subfamily member 2)	chr17	NM_005374	Hs.514208	MPP2	262
454	0.0039906	0.116665	0.03125	0.801066	CM_005761	0.801066	0.0039906	0.116665	0.03125		Info	cyclin-dependent kinase 5, regulatory subunit 2 (p39)	chr2	BC041771	Hs.158460	CDK5R2	936
455	0.0039989	0.116665	0.0625	0.783907	CM_003850	0.783907	0.0039989	0.116665	0.0625		Info	MTERF domain containing 3	chr12	NM_025198	Hs.5009	MTERFD3	150
456	0.0040203	0.116665	0.0625	0.766762	CM_018775	0.766762	0.0040203	0.116665	0.0625		Info	Wilms tumor 1	chr11	NM_000378	Hs.591980	WT1	384
457	0.0040212	0.116665	0.0625	1.33194	CM_005524	1.33194	0.0040212	0.116665	0.0625		Info	calcium channel, voltage-dependent, T type, alpha 1I subunit	chr22	AF129133	Hs.125116	CACNA1I	110
458	0.0040352	0.116665	0.0625	0.756245	CM_015378	0.756245	0.0040352	0.116665	0.0625		Info	chromosome 14 open reading frame 180	chr14	NM_001008404	Hs.153827	C14orf180	123
459	0.0040388	0.116665	0.03125	0.79703	CM_027623	0.79703	0.0040388	0.116665	0.03125		Info	undifferentiated embryonic cell transcription factor 1	chr10	NM_003577	Hs.458406	UTF1	99
460	0.0040395	0.116665	0.0625	0.767745	CM_002953	0.767745	0.0040395	0.116665	0.0625		Info	fibroblast growth factor 22	chr19	NM_020637	Hs.248087	FGF22	102
461	0.00405	0.116665	0.03125	1.21812	CM_026714	1.21812	0.00405	0.116665	0.03125		Info	prion protein 2 (dublet)	chr20	NM_012409	Hs.406696	PRND	6
462	0.0040516	0.116665	0.0625	0.783865	CM_029789	0.783865	0.0040516	0.116665	0.0625		Info	spermatogenesis associated, serine-rich 2	chr12	NM_023071	Hs.654826	SPATS2	373
463	0.0040522	0.116665	0.03125	1.24853	CM_010058	1.24853	0.0040522	0.116665	0.03125		Info	mitochondrial ribosomal protein L1	chr4	NM_020236	Hs.532019	MRPL1	110
464	0.0040625	0.116709	0.0625	0.601859	CM_012593	0.601859	0.0040625	0.116709	0.0625		Info	signal peptide peptidase 3	chr12	BC073910	Hs.507087|Hs.683964	UNQ1887	349
465	0.0040952	0.117396	0.03125	0.804775	CM_004178	0.804775	0.0040952	0.117396	0.03125		Info	forkhead box J3	chr1	NM_014947	Hs.26023	FOXJ3	269
466	0.0041066	0.11747	0.03125	1.2668	CM_028876	1.2668	0.0041066	0.11747	0.03125		Info	adrenomedullin	chr11	NM_001124	Hs.441047	ADM	274
467	0.0041261	0.117614	0.03125	0.804844	CM_016305	0.804844	0.0041261	0.117614	0.03125		Info	gem (nuclear organelle) associated protein 5	chr5	NM_015465	Hs.483921	GEMIN5	141
468	0.0041293	0.117614	0.03125	1.22038	CM_027701	1.22038	0.0041293	0.117614	0.03125		Info	apolipoprotein C-I	chr19	NM_001645	Hs.110675	APOC1	107
469	0.004163	0.117684	0.03125	0.775205	CM_022326	0.775205	0.004163	0.117684	0.03125		Info	family with sequence similarity 109, member A	chr12	NM_144671	Hs.173088	FAM109A	225
470	0.0041639	0.117684	0.0625	0.756148	CM_024691	0.756148	0.0041639	0.117684	0.0625		Info	family with sequence similarity 129, member B	chr9	NM_022833	Hs.522401	FAM129B	620
471	0.0041652	0.117684	0.0625	0.796718	CM_016966	0.796718	0.0041652	0.117684	0.0625		Info	NA	chr1	NM_018253	NA	NA	295
472	0.0041694	0.117684	0.03125	0.717734	CM_011483	0.717734	0.0041694	0.117684	0.03125		Info	PHD finger protein 14	chr7	NM_014660	Hs.655688	PHF14	265
473	0.0041845	0.117684	0.125	1.73911	CM_014414	1.73911	0.0041845	0.117684	0.125		Info	mal, T-cell differentiation protein	chr2	NM_002371	Hs.80395	MAL	1002
474	0.0041944	0.117684	0.0625	0.695432	CM_017722	0.695432	0.0041944	0.117684	0.0625		Info	Y box binding protein 2	chr17	NM_015982	Hs.567494	YBX2	486
475	0.0041994	0.117684	0.0625	0.744521	CM_027227	0.744521	0.0041994	0.117684	0.0625		Info	lactate dehydrogenase B	chr12	NM_002300	Hs.446149	LDHB	44
476	0.0042066	0.117684	0.0625	1.37238	CM_002193	1.37238	0.0042066	0.117684	0.0625		Info	protocadherin gamma subfamily A, 2	chr5	NM_018915	Hs.368160	PCDHGA2	887
477	0.0042112	0.117684	0.0625	1.29137	CM_007441	1.29137	0.0042112	0.117684	0.0625		Info	EPS8-like 3	chr1	NM_024526	Hs.485352	EPS8L3	261
478	0.0042286	0.117923	0.0625	1.30297	CM_004753	1.30297	0.0042286	0.117923	0.0625		Info	brain-specific angiogenesis inhibitor 1	chr8	NM_001702	Hs.194654	BAI1	464
479	0.0042534	0.117944	0.03125	0.772632	CM_024890	0.772632	0.0042534	0.117944	0.03125		Info	chromosome 16 open reading frame 86	chr16	NM_001012984	Hs.632208	C16orf86	718
480	0.0042645	0.117944	0.03125	1.32966	CM_016592	1.32966	0.0042645	0.117944	0.03125		Info	chromosome 9 open reading frame 72	chr9	NM_145005	Hs.493639	C9orf72	201
481	0.0042675	0.117944	0.0625	0.760935	CM_023323	0.760935	0.0042675	0.117944	0.0625		Info	RAN binding protein 3	chr19	NM_003624	Hs.531752	RANBP3	340
482	0.004268	0.117944	0.09375	1.43901	CM_022852	1.43901	0.004268	0.117944	0.09375		Info	hippocalcin	chr1	NM_002143	Hs.632391	HPCA	297
483	0.0042813	0.117944	0.0625	0.786207	CM_007003	0.786207	0.0042813	0.117944	0.0625		Info	REV3-like, catalytic subunit of DNA polymerase zeta (yeast)	chr6	AF071798	Hs.232021	REV3L	326
484	0.0042909	0.117944	0.03125	1.28005	CM_005789	1.28005	0.0042909	0.117944	0.03125		Info	mitogen-activated protein kinase kinase kinase 8	chr10	CR619928	Hs.432453	MAP3K8	907
485	0.0042913	0.117944	0.03125	1.27092	CM_012080	1.27092	0.0042913	0.117944	0.03125		Info	transcription termination factor, RNA polymerase II	chr1	BC030058	Hs.486818	TTF2	308
486	0.004303	0.118023	0.03125	0.806752	CM_028472	0.806752	0.004303	0.118023	0.03125		Info	CUG triplet repeat, RNA binding protein 2	chr10	NM_006561	Hs.309288	CUGBP2	188
487	0.0043252	0.118388	0.03125	1.24756	CM_010956	1.24756	0.0043252	0.118388	0.03125		Info	aquaporin 3 (Gill blood group)	chr9	NM_004925	Hs.234642	AQP3	185
488	0.0043352	0.118418	0.0625	0.759623	CM_020644	0.759623	0.0043352	0.118418	0.0625		Info	phospholipase A2 receptor 1, 180kDa	chr2	NM_001007267	Hs.410477	PLA2R1	42
489	0.0043632	0.118936	0.03125	0.821364	CM_003172	0.821364	0.0043632	0.118936	0.03125		Info	PRP19/PSO4 pre-mRNA processing factor 19 homolog (S. cerevisiae)	chr11	NM_014502	Hs.502705	PRPF19	9
490	0.004372	0.118936	0.0625	0.784137	CM_009426	0.784137	0.004372	0.118936	0.0625		Info	kelch domain containing 4	chr16	BC001044	Hs.123450|Hs.714834	KLHDC4	60
491	0.0043853	0.119055	0.03125	0.768083	CM_010837	0.768083	0.0043853	0.119055	0.03125		Info	deoxythymidylate kinase (thymidylate kinase)	chr2	NM_012145	Hs.471873	DTYMK	170
492	0.004402	0.119245	0.03125	0.745855	CM_011210	0.745855	0.004402	0.119245	0.03125		Info	within bgcn homolog (Drosophila)	chr12	NM_032345	Hs.505687|Hs.711082	WIBG	223
493	0.0044102	0.119245	0.0625	1.33355	CM_026353	1.33355	0.0044102	0.119245	0.0625		Info	phosphatidylinositol transfer protein, membrane-associated 2	chr12	NM_020845	Hs.272759	PITPNM2	107
494	0.0044262	0.119421	0.03125	1.26165	CM_006143	1.26165	0.0044262	0.119421	0.03125		Info	inhibitor of DNA binding 4, dominant negative helix-loop-helix protein	chr6	NM_001546	Hs.519601	ID4	653
495	0.0044394	0.119421	0.0625	0.779198	CM_008122	0.779198	0.0044394	0.119421	0.0625		Info	ganglioside-induced differentiation-associated protein 1	chr8	NM_018972	Hs.168950	GDAP1	92
496	0.0044444	0.119421	0.03125	0.810606	CM_000241	0.810606	0.0044444	0.119421	0.03125		Info	NA	chr10	hsa-mir-202	NA	NA	11
497	0.0044546	0.119421	0.0625	1.3263	CM_019473	1.3263	0.0044546	0.119421	0.0625		Info	NADH dehydrogenase (ubiquinone) 1 beta subcomplex, 9, 22kDa	chr8	NM_005005	Hs.15977	NDUFB9	217
498	0.0044721	0.119421	0.0625	0.772862	CM_005522	0.772862	0.0044721	0.119421	0.0625		Info	NA	chr1	NM_001291	NA	NA	107
499	0.0044776	0.119421	0.0625	0.803268	CM_007348	0.803268	0.0044776	0.119421	0.0625		Info	isocitrate dehydrogenase 3 (NAD+) gamma	chrX	NM_004135	Hs.410197	IDH3G	279
500	0.0044794	0.119421	0.03125	1.78133	CM_003293	1.78133	0.0044794	0.119421	0.03125		Info	cadherin 8, type 2	chr16	NM_001796	Hs.368322	CDH8	33
501	0.0044961	0.119627	0.0625	0.774821	CM_024764	0.774821	0.0044961	0.119627	0.0625		Info	glutamate receptor, ionotropic, delta 1	chr10	NM_017551	Hs.530653	GRID1	663
502	0.0045131	0.119634	0.03125	1.29201	CM_026338	1.29201	0.0045131	0.119634	0.03125		Info	kin of IRRE like 2 (Drosophila)	chr19	NM_032123	Hs.145729	KIRREL2	109
503	0.0045173	0.119634	0.03125	1.49762	CM_029472	1.49762	0.0045173	0.119634	0.03125		Info	zinc finger protein 740	chr12	NM_001004304	Hs.524458	ZNF740	336
504	0.0045233	0.119634	0.03125	0.80459	CM_017718	0.80459	0.0045233	0.119634	0.03125		Info	MPN domain containing	chr19	NM_032868	Hs.321689	MPND	484
505	0.0045587	0.120332	0.03125	0.820598	CM_002930	0.820598	0.0045587	0.120332	0.03125		Info	fibroblast growth factor receptor 3	chr4	NM_000142	Hs.1420	FGFR3	107
506	0.0045701	0.120394	0.0625	0.790791	CM_021487	0.790791	0.0045701	0.120394	0.0625		Info	CTD (carboxy-terminal domain, RNA polymerase II, polypeptide A) small phosphatase like 2	chr15	NM_016396	Hs.497967	CTDSPL2	132
507	0.004582	0.120469	0.03125	1.27783	CM_029062	1.27783	0.004582	0.120469	0.03125		Info	DNA cross-link repair 1C (PSO2 homolog, S. cerevisiae)	chr10	NM_022487	Hs.656065	DCLRE1C	295
508	0.0045918	0.12049	0.0625	0.71838	CM_002583	0.71838	0.0045918	0.12049	0.0625		Info	chromosome 16 open reading frame 80	chr16	NM_013242	Hs.532755	C16orf80	338
509	0.0046076	0.120667	0.0625	1.23852	CM_032392	1.23852	0.0046076	0.120667	0.0625		Info	interleukin 1 family, member 8 (eta)	chr2	NM_014438	Hs.278909	IL1F8	33
510	0.0046465	0.120931	0.03125	1.26711	CM_010366	1.26711	0.0046465	0.120931	0.03125		Info	ubiquitin-conjugating enzyme E2O	chr17	BC051868	Hs.16130	UBE2O	135
511	0.0046477	0.120931	0.03125	1.2103	CM_013668	1.2103	0.0046477	0.120931	0.03125		Info	chromosome 2 open reading frame 15	chr2	NM_144706	Hs.352211	C2orf15	554
512	0.0046491	0.120931	0.0625	0.613945	CM_009000	0.613945	0.0046491	0.120931	0.0625		Info	F-box and leucine-rich repeat protein 6	chr8	NM_012162	Hs.12271	FBXL6	36
513	0.004654	0.120931	0.03125	1.28824	CM_018431	1.28824	0.004654	0.120931	0.03125		Info	ring finger protein 24	chr20	NM_007219	Hs.547576|Hs.589884	RNF24	475
514	0.0046789	0.121342	0.03125	0.787994	CM_011391	0.787994	0.0046789	0.121342	0.03125		Info	solute carrier organic anion transporter family, member 3A1	chr15	NM_013272	Hs.311187	SLCO3A1	253
515	0.0046996	0.121642	0.03125	1.45715	CM_029549	1.45715	0.0046996	0.121642	0.03125		Info	oculocutaneous albinism II	chr15	NM_000275	Hs.654411	OCA2	343
516	0.0047439	0.122314	0.03125	0.740746	CM_020100	0.740746	0.0047439	0.122314	0.03125		Info	zinc finger, BED-type containing 4	chr22	NM_014838	Hs.475208	ZBED4	25
517	0.0047439	0.122314	0.03125	0.774119	CM_008513	0.774119	0.0047439	0.122314	0.03125		Info	ISL LIM homeobox 2	chr15	NM_145805	Hs.444677	ISL2	3
518	0.0047821	0.123061	0.0625	1.49547	CM_012882	1.49547	0.0047821	0.123061	0.0625		Info	NA	chr7	NM_031295	NA	NA	382
519	0.0047935	0.123116	0.0625	1.22515	CM_011717	1.22515	0.0047935	0.123116	0.0625		Info	zinc finger protein, X-linked	chrX	NM_003410	Hs.336681	ZFX	290
520	0.0048153	0.123245	0.0625	0.767507	CM_026859	0.767507	0.0048153	0.123245	0.0625		Info	tetraspanin 14	chr10	NM_030927	Hs.310453	TSPAN14	27
521	0.004817	0.123245	0.0625	0.791696	CM_029902	0.791696	0.004817	0.123245	0.0625		Info	heparan sulfate 6-O-sulfotransferase 1	chr2	NM_004807	Hs.512841	HS6ST1	407
522	0.0048438	0.123648	0.0625	0.670891	CM_013175	0.670891	0.0048438	0.123648	0.0625		Info	chromosome 12 open reading frame 52	chr12	NM_032848	Hs.524762	C12orf52	468
523	0.0048527	0.123648	0.0625	1.45176	CM_015502	1.45176	0.0048527	0.123648	0.0625		Info	chromosome 19 open reading frame 70	chr19	NM_205767	Hs.356626	C19orf70	62
524	0.0048776	0.123648	0.03125	0.817809	CM_013627	0.817809	0.0048776	0.123648	0.03125		Info	RNA binding motif protein 26	chr13	BC041655	Hs.706788	RBM26	546
525	0.0048814	0.123648	0.125	0.633089	CM_020198	0.633089	0.0048814	0.123648	0.125		Info	syntaxin 7	chr6	NM_003569	Hs.593148|Hs.605992	STX7	8
526	0.0048865	0.123648	0.0625	1.34069	CM_024810	1.34069	0.0048865	0.123648	0.0625		Info	epsin 1	chr19	NM_013333	Hs.279953	EPN1	690
527	0.0048884	0.123648	0.03125	0.801958	CM_029703	0.801958	0.0048884	0.123648	0.03125		Info	dephospho-CoA kinase domain containing	chr17	NM_024819	Hs.463148	DCAKD	358
528	0.0049107	0.123828	0.03125	0.780306	CM_028935	0.780306	0.0049107	0.123828	0.03125		Info	zinc finger protein 672	chr1	NM_024836	Hs.702427	ZNF672	283
529	0.0049141	0.123828	0.125	0.677286	CM_010485	0.677286	0.0049141	0.123828	0.125		Info	tumor protein D52	chr8	NM_005079	Hs.368433	TPD52	144
530	0.0049256	0.123883	0.03125	1.25917	CM_002228	1.25917	0.0049256	0.123883	0.03125		Info	cadherin-like 23	chr10	AB053445	Hs.656032	CDH23	806
531	0.0049464	0.123914	0.03125	1.22075	CM_030593	1.22075	0.0049464	0.123914	0.03125		Info	sialic acid binding Ig-like lectin 7	chr19	NM_014385	Hs.655393	SIGLEC7	645
532	0.0049591	0.123914	0.03125	0.803567	CM_020243	0.803567	0.0049591	0.123914	0.03125		Info	ER lipid raft associated 2	chr8	NM_001003790	Hs.705490	ERLIN2	17
533	0.0049613	0.123914	0.03125	0.796941	CM_010976	0.796941	0.0049613	0.123914	0.03125		Info	melatonin receptor 1A	chr4	NM_005958	Hs.243467	MTNR1A	188
534	0.0049703	0.123914	0.03125	0.779282	CM_023502	0.779282	0.0049703	0.123914	0.03125		Info	adaptor-related protein complex 3, mu 2 subunit	chr8	NM_006803	Hs.654529	AP3M2	355
535	0.0049733	0.123914	0.03125	0.788816	CM_015648	0.788816	0.0049733	0.123914	0.03125		Info	CDKN2A interacting protein	chr4	NM_017632	Hs.699392	CDKN2AIP	3
536	0.0049884	0.124059	0.0625	0.728779	CM_026554	0.728779	0.0049884	0.124059	0.0625		Info	ankyrin repeat and SOCS box-containing 3	chr2	NM_016115	Hs.40763	ASB3	60
537	0.0050293	0.124843	0.0625	1.52209	CM_014842	1.52209	0.0050293	0.124843	0.0625		Info	zona pellucida binding protein 2	chr17	NM_198844	Hs.367245	ZPBP2	389
538	0.0050577	0.125314	0.03125	1.31273	CM_006879	1.31273	0.0050577	0.125314	0.03125		Info	GLIS family zinc finger 2	chr16	NM_032575	Hs.592087	GLIS2	361
539	0.0050673	0.125319	0.0625	1.41002	CM_022831	1.41002	0.0050673	0.125319	0.0625		Info	KIAA0100	chr17	NM_014680	Hs.591189	KIAA0100	295
540	0.0050769	0.125324	0.0625	0.74939	CM_022243	0.74939	0.0050769	0.125324	0.0625		Info	transmembrane emp24 protein transport domain containing 8	chr14	NM_213601	Hs.26403|Hs.200413	TMED8	214
541	0.0050877	0.125359	0.03125	1.25892	CM_026973	1.25892	0.0050877	0.125359	0.03125		Info	WAP four-disulfide core domain 2	chr20	NM_006103	Hs.2719	WFDC2	33
542	0.0051463	0.126542	0.03125	0.768737	CM_029661	0.768737	0.0051463	0.126542	0.03125		Info	unc-51-like kinase 1 (C. elegans)	chr12	NM_003565	Hs.47061	ULK1	353
543	0.0051786	0.126542	0.0625	1.32538	CM_012069	1.32538	0.0051786	0.126542	0.0625		Info	chromosome 20 open reading frame 72	chr20	NM_052865	Hs.320823	C20orf72	307
544	0.0051791	0.126542	0.03125	0.775047	CM_007498	0.775047	0.0051791	0.126542	0.03125		Info	ATPase family, AAA domain containing 3A	chr1	BC014101	Hs.655253	ATAD3A	251
545	0.0051822	0.126542	0.0625	0.78883	CM_009837	0.78883	0.0051822	0.126542	0.0625		Info	chromosome 4 open reading frame 31	chr4	BC019351	Hs.709520	C4orf31	97
546	0.0051832	0.126542	0.03125	0.813844	CM_022122	0.813844	0.0051832	0.126542	0.03125		Info	proline rich region 18	chr6	NM_175922	Hs.119062	PRR18	198
547	0.0052073	0.126667	0.03125	1.2984	CM_017129	1.2984	0.0052073	0.126667	0.03125		Info	acyl-Coenzyme A dehydrogenase family, member 11	chr3	NM_032169	Hs.170737|Hs.441378	ACAD11	326
548	0.0052073	0.126667	0.03125	0.820344	CM_020974	0.820344	0.0052073	0.126667	0.03125		Info	receptor accessory protein 4	chr8	NM_025232	Hs.289063	REEP4	77
549	0.0052195	0.126732	0.03125	0.737787	CM_007270	0.737787	0.0052195	0.126732	0.03125		Info	prostaglandin E receptor 4 (subtype EP4)	chr5	NM_000958	Hs.199248	PTGER4	291
550	0.0052328	0.126824	0.0625	0.754382	CM_023528	0.754382	0.0052328	0.126824	0.0625		Info	ubiquitin specific peptidase 28	chr11	NM_020886	Hs.503891	USP28	356
551	0.0052459	0.126911	0.0625	1.95488	CM_015873	1.95488	0.0052459	0.126911	0.0625		Info	ISY1 splicing factor homolog (S. cerevisiae)	chr3	NM_020701	Hs.512661	ISY1	50
552	0.0052825	0.127556	0.03125	0.790089	CM_008234	0.790089	0.0052825	0.127556	0.03125		Info	nuclear receptor coactivator 4	chr10	BC001562	Hs.643658|Hs.709644	NCOA4	71
553	0.0052917	0.127556	0.0625	1.25408	CM_016981	1.25408	0.0052917	0.127556	0.0625		Info	G protein-coupled receptor 161	chr1	NM_153832	Hs.271809|Hs.632453	GPR161	298
554	0.0053105	0.127776	0.0625	0.755269	CM_020527	0.755269	0.0053105	0.127776	0.0625		Info	endoplasmic reticulum to nucleus signaling 1	chr17	NM_001433	Hs.133982|Hs.700027	ERN1	36
555	0.0053262	0.127776	0.03125	1.21463	CM_011506	1.21463	0.0053262	0.127776	0.03125		Info	cyclin-dependent kinase 5, regulatory subunit 2 (p39)	chr2	BC041771	Hs.158460	CDK5R2	269
556	0.0053296	0.127776	0.0625	0.686414	CM_008683	0.686414	0.0053296	0.127776	0.0625		Info	histone cluster 3, H2a	chr1	NM_033445	Hs.26331|Hs.700190	HIST3H2A	25
557	0.0053815	0.12857	0.0625	1.69432	CM_023295	1.69432	0.0053815	0.12857	0.0625		Info	denticleless homolog (Drosophila)	chr1	NM_016448	Hs.656473	DTL	337
558	0.005382	0.12857	0.03125	1.4187	CM_026710	1.4187	0.005382	0.12857	0.03125		Info	Rho guanine exchange factor (GEF) 16	chr1	NM_014448	Hs.87435	ARHGEF16	4
559	0.0054	0.128769	0.0625	1.23383	CM_021675	1.23383	0.0054	0.128769	0.0625		Info	endothelin receptor type B	chr13	NM_003991	Hs.82002	EDNRB	149
560	0.0054455	0.129222	0.03125	1.26518	CM_018710	1.26518	0.0054455	0.129222	0.03125		Info	egl nine homolog 3 (C. elegans)	chr14	NM_022073	Hs.135507	EGLN3	409
561	0.0054506	0.129222	0.03125	1.20581	CM_008626	1.20581	0.0054506	0.129222	0.03125		Info	interleukin 12A (natural killer cell stimulatory factor 1, cytotoxic lymphocyte maturation factor 1, p35)	chr3	M65291	Hs.673	IL12A	21
562	0.0054592	0.129222	0.0625	0.679021	CM_029671	0.679021	0.0054592	0.129222	0.0625		Info	glycine receptor, alpha 1	chr5	NM_000171	Hs.121490	GLRA1	354
563	0.0054848	0.129222	0.0625	1.51602	CM_030469	1.51602	0.0054848	0.129222	0.0625		Info	cystinosis, nephropathic	chr17	NM_004937	Hs.187667	CTNS	563
564	0.0054908	0.129222	0.0625	0.80294	CM_033052	0.80294	0.0054908	0.129222	0.0625		Info	tumor necrosis factor receptor superfamily, member 13B	chr17	NM_012452	Hs.158341	TNFRSF13B	295
565	0.0054945	0.129222	0.0625	0.794677	CM_009274	0.794677	0.0054945	0.129222	0.0625		Info	structure specific recognition protein 1	chr11	NM_003146	Hs.523680	SSRP1	46
566	0.0054962	0.129222	0.0625	0.732327	CM_026248	0.732327	0.0054962	0.129222	0.0625		Info	mitochondrial ribosomal protein L44	chr2	NM_022915	Hs.203559	MRPL44	141
567	0.0055292	0.129222	0.0625	0.705262	CM_007213	0.705262	0.0055292	0.129222	0.0625		Info	thymosin beta 4, Y-linked	chrY	NM_004202	Hs.159201	TMSB4Y	297
568	0.0055526	0.129222	0.03125	1.41857	CM_019438	1.41857	0.0055526	0.129222	0.03125		Info	tetratricopeptide repeat domain 21A	chr3	NM_145755	Hs.443935	TTC21A	229
569	0.0055542	0.129222	0.125	0.564625	CM_005870	0.564625	0.0055542	0.129222	0.125		Info	family with sequence similarity 100, member A	chr16	AK055785	Hs.513313	FAM100A	854
570	0.0055574	0.129222	0.03125	1.19748	CM_025474	1.19748	0.0055574	0.129222	0.03125		Info	SET and MYND domain containing 2	chr1	NM_020197	Hs.66170	SMYD2	404
571	0.0055665	0.129222	0.03125	0.799732	CM_003464	0.799732	0.0055665	0.129222	0.03125		Info	protein phosphatase 2 (formerly 2A), regulatory subunit A , alpha isoform	chr19	AK091387	Hs.467192	PPP2R1A	61
572	0.0055747	0.129222	0.03125	1.19504	CM_019690	1.19504	0.0055747	0.129222	0.03125		Info	BRF1 homolog, subunit of RNA polymerase III transcription initiation factor IIIB (S. cerevisiae)	chr14	NM_145685	Hs.424484	BRF1	127
573	0.0055754	0.129222	0.03125	0.829953	CM_026862	0.829953	0.0055754	0.129222	0.03125		Info	chromosome 10 open reading frame 137	chr10	NM_015608	Hs.468688	C10orf137	27
574	0.0055786	0.129222	0.03125	0.766314	CM_003349	0.766314	0.0055786	0.129222	0.03125		Info	E74-like factor 2 (ets domain transcription factor)	chr4	AF256223	Hs.634040	ELF2	40
575	0.0055809	0.129222	0.03125	1.21398	CM_003485	1.21398	0.0055809	0.129222	0.03125		Info	BCL2-associated athanogene 3	chr10	AL137582	Hs.523309	BAG3	69
576	0.0055838	0.129222	0.03125	0.798199	CM_007396	0.798199	0.0055838	0.129222	0.03125		Info	lysyl-tRNA synthetase	chr16	AF285758	Hs.3100	KARS	269
577	0.005594	0.129234	0.125	1.3006	CM_015983	1.3006	0.005594	0.129234	0.125		Info	iron-responsive element binding protein 2	chr15	NM_004136	Hs.436031	IREB2	77
578	0.0056153	0.129391	0.0625	0.787789	CM_030437	0.787789	0.0056153	0.129391	0.0625		Info	AT hook containing transcription factor 1	chr1	NM_015446	Hs.300887	AHCTF1	556
579	0.005634	0.129391	0.0625	1.28306	CM_008377	1.28306	0.005634	0.129391	0.0625		Info	methyltransferase like 2B	chr7	AY358237	Hs.433213	METTL2B	44
580	0.005644	0.129391	0.0625	1.26931	CM_016748	1.26931	0.005644	0.129391	0.0625		Info	ephrin-A1	chr1	NM_004428	Hs.516664	EFNA1	247
581	0.0056608	0.129391	0.0625	1.25925	CM_029157	1.25925	0.0056608	0.129391	0.0625		Info	apolipoprotein E	chr19	NM_000041	Hs.654439	APOE	302
582	0.0056611	0.129391	0.0625	1.28587	CM_029308	1.28587	0.0056611	0.129391	0.0625		Info	TRIO and F-actin binding protein	chr22	NM_007032	Hs.533030	TRIOBP	311
583	0.0056719	0.129391	0.0625	1.24099	CM_023692	1.24099	0.0056719	0.129391	0.0625		Info	solute carrier family 27 (fatty acid transporter), member 4	chr9	NM_005094	Hs.656699	SLC27A4	378
584	0.0056739	0.129391	0.0625	0.77752	CM_005589	0.77752	0.0056739	0.129391	0.0625		Info	guanine nucleotide binding protein (G protein), alpha inhibiting activity polypeptide 2	chr3	BC016995	Hs.77269	GNAI2	298
585	0.0057008	0.129391	0.09375	0.592667	CM_025424	0.592667	0.0057008	0.129391	0.09375		Info	arylsulfatase D	chrX	NM_009589	Hs.528631	ARSD	425
586	0.0057011	0.129391	0.03125	0.780409	CM_004385	0.780409	0.0057011	0.129391	0.03125		Info	cytochrome c-1	chr8	NM_001916	Hs.289271	CYC1	312
587	0.0057079	0.129391	0.0625	0.791021	CM_012938	0.791021	0.0057079	0.129391	0.0625		Info	mitogen-activated protein kinase 7	chr17	AY534741	Hs.150136	MAPK7	393
588	0.0057226	0.129391	0.03125	0.828004	CM_025768	0.828004	0.0057226	0.129391	0.03125		Info	adrenergic, beta-1-, receptor	chr10	NM_000684	Hs.99913	ADRB1	295
589	0.0057311	0.129391	0.03125	1.23545	CM_018125	1.23545	0.0057311	0.129391	0.03125		Info	chromodomain helicase DNA binding protein 7	chr8	NM_017780	Hs.20395	CHD7	679
590	0.0057521	0.129391	0.03125	0.826159	CM_030315	0.826159	0.0057521	0.129391	0.03125		Info	dihydropyrimidinase-like 4	chr10	NM_006426	Hs.100058	DPYSL4	530
591	0.005753	0.129391	0.0625	1.40506	CM_002052	1.40506	0.005753	0.129391	0.0625		Info	histone deacetylase 3	chr5	NM_003883	Hs.519632	HDAC3	584
592	0.0057534	0.129391	0.03125	0.663622	CM_023299	0.663622	0.0057534	0.129391	0.03125		Info	dimethylarginine dimethylaminohydrolase 2	chr6	NM_013974	Hs.247362	DDAH2	338
593	0.0057561	0.129391	0.0625	0.781673	CM_011971	0.781673	0.0057561	0.129391	0.0625		Info	thyroid hormone receptor interactor 13	chr5	NM_004237	Hs.436187	TRIP13	302
594	0.005769	0.129419	0.0625	1.29609	CM_007896	1.29609	0.005769	0.129419	0.0625		Info	arginine vasopressin receptor 2	chrX	AF101728	Hs.567240	AVPR2	127
595	0.0057852	0.129419	0.03125	0.850491	CM_028087	0.850491	0.0057852	0.129419	0.03125		Info	chromosome 14 open reading frame 108	chr14	NM_018229	Hs.648385	C14orf108	145
596	0.0058008	0.129419	0.03125	0.795298	CM_018403	0.795298	0.0058008	0.129419	0.03125		Info	HIG1 domain family, member 2A	chr5	NM_138820	Hs.534575	HIGD2A	490
597	0.0058047	0.129419	0.03125	1.49984	CM_027347	1.49984	0.0058047	0.129419	0.03125		Info	differentially expressed in FDCP 6 homolog (mouse)	chr6	NM_022047	Hs.15476	DEF6	60
598	0.005808	0.129419	0.03125	1.20723	CM_007098	1.20723	0.005808	0.129419	0.03125		Info	mitochondrial carrier homolog 1 (C. elegans)	chr6	AF192559	Hs.485262	MTCH1	307
599	0.0058156	0.129419	0.0625	1.90491	CM_021769	1.90491	0.0058156	0.129419	0.0625		Info	chromosome 12 open reading frame 49	chr12	NM_024738	Hs.592011	C12orf49	157
600	0.0058294	0.12951	0.0625	1.31887	CM_006309	1.31887	0.0058294	0.12951	0.0625		Info	matrix metallopeptidase 11 (stromelysin 3)	chr22	NM_005940	Hs.143751	MMP11	519
601	0.0058551	0.129864	0.03125	0.761047	CM_007792	0.761047	0.0058551	0.129864	0.03125		Info	chromosome 1 open reading frame 96	chr1	BC039241	Hs.585011	C1orf96	165
602	0.0058996	0.130634	0.03125	0.816492	CM_028202	0.816492	0.0058996	0.130634	0.03125		Info	transmembrane protein 14C	chr6	NM_016462	Hs.519557	TMEM14C	153
603	0.0059402	0.131098	0.0625	0.808566	CM_008720	0.808566	0.0059402	0.131098	0.0625		Info	protease, serine, 3	chr9	AY052783	Hs.654513	PRSS3	26
604	0.0059402	0.131098	0.0625	1.94281	CM_010297	1.94281	0.0059402	0.131098	0.0625		Info	ATP-binding cassette, sub-family B (MDR/TAP), member 10	chr1	BC064930	Hs.17614	ABCB10	130
605	0.0059626	0.131239	0.03125	1.39707	CM_014713	1.39707	0.0059626	0.131239	0.03125		Info	Josephin domain containing 2	chr19	NM_138334	Hs.467151	JOSD2	459
606	0.0059663	0.131239	0.03125	0.809069	CM_027006	0.809069	0.0059663	0.131239	0.03125		Info	sex comb on midleg-like 2 (Drosophila)	chrX	NM_006089	Hs.495774	SCML2	35
607	0.0059962	0.131679	0.03125	0.802877	CM_017246	0.802877	0.0059962	0.131679	0.03125		Info	transmembrane protein 43	chr3	NM_024334	Hs.517817	TMEM43	347
608	0.0060309	0.132223	0.0625	0.817361	CM_015676	0.817361	0.0060309	0.132223	0.0625		Info	laeverin	chr5	NM_173800	Hs.98288	LVRN	17
609	0.006042	0.132249	0.03125	0.810834	CM_026111	0.810834	0.006042	0.132249	0.03125		Info	surfeit 6	chr9	NM_006753	Hs.274430	SURF6	212
610	0.006088	0.133038	0.0625	0.78325	CM_023358	0.78325	0.006088	0.133038	0.0625		Info	solute carrier family 1 (glial high affinity glutamate transporter), member 2	chr11	NM_004171	Hs.502338	SLC1A2	343
611	0.0061214	0.133413	0.03125	0.778219	CM_027992	0.778219	0.0061214	0.133413	0.03125		Info	protein kinase, membrane associated tyrosine/threonine 1	chr16	NM_004203	Hs.77783	PKMYT1	137
612	0.0061252	0.133413	0.0625	1.36994	CM_007142	1.36994	0.0061252	0.133413	0.0625		Info	mitogen-activated protein kinase kinase kinase 13	chr3	NM_004721	Hs.656069	MAP3K13	303
613	0.0061355	0.13342	0.03125	0.768791	CM_009608	0.768791	0.0061355	0.13342	0.03125		Info	nucleobindin 2	chr11	NM_005013	Hs.654599	NUCB2	81
614	0.0061615	0.133767	0.0625	1.27413	CM_030023	1.27413	0.0061615	0.133767	0.0625		Info	protein phosphatase 1, catalytic subunit, alpha isoform	chr11	NM_001008709	Hs.183994	PPP1CA	463
615	0.0062081	0.134367	0.0625	0.705775	CM_024206	0.705775	0.0062081	0.134367	0.0625		Info	RNA-binding region (RNP1, RRM) containing 3	chr1	NM_017619	Hs.632423|Hs.632430	RNPC3	499
616	0.0062093	0.134367	0.03125	0.783667	CM_006432	0.783667	0.0062093	0.134367	0.03125		Info	Rho GTPase activating protein 29	chr1	BC022483	Hs.483238	ARHGAP29	465
617	0.0062323	0.134451	0.03125	1.20518	CM_013174	1.20518	0.0062323	0.134451	0.03125		Info	transcription factor AP-2 gamma (activating enhancer binding protein 2 gamma)	chr20	NM_003222	Hs.473152	TFAP2C	468
618	0.0062485	0.134451	0.0625	1.28552	CM_004169	1.28552	0.0062485	0.134451	0.0625		Info	polymerase (RNA) I polypeptide B, 128kDa	chr2	NM_019014	Hs.86337	POLR1B	266
619	0.006264	0.134451	0.03125	0.750717	CM_021288	0.750717	0.006264	0.134451	0.03125		Info	NECAP endocytosis associated 2	chr1	NM_018090	Hs.437385|Hs.710158	NECAP2	110
620	0.0062716	0.134451	0.03125	0.831544	CM_002278	0.831544	0.0062716	0.134451	0.03125		Info	protein kinase C, alpha	chr17	NM_002737	Hs.531704|Hs.708867	PRKCA	699
621	0.0062737	0.134451	0.03125	1.31754	CM_027214	1.31754	0.0062737	0.134451	0.03125		Info	transmembrane channel-like 6	chr17	NM_007267	Hs.632227	TMC6	44
622	0.0062805	0.134451	0.03125	1.20454	CM_007180	1.20454	0.0062805	0.134451	0.03125		Info	spleen focus forming virus (SFFV) proviral integration oncogene spi1	chr11	CR625357	Hs.502511	SPI1	300
623	0.0062838	0.134451	0.0625	1.28522	CM_002136	1.28522	0.0062838	0.134451	0.0625		Info	mucin-like protocadherin	chr11	NM_031264	Hs.165619	MUPCDH	1259
624	0.0062987	0.134554	0.03125	1.22686	CM_023387	1.22686	0.0062987	0.134554	0.03125		Info	nebulette	chr10	NM_213569	Hs.5025	NEBL	345
625	0.0063523	0.135325	0.0625	0.735825	CM_004042	0.735825	0.0063523	0.135325	0.0625		Info	topoisomerase (DNA) I	chr20	NM_003286	Hs.472737|Hs.712686	TOP1	204
626	0.0063568	0.135325	0.0625	0.689971	CM_008211	0.689971	0.0063568	0.135325	0.0625		Info	ATPase inhibitory factor 1	chr1	BC009677	Hs.590908	ATPIF1	75
627	0.0063682	0.135325	0.03125	1.19651	CM_006197	1.19651	0.0063682	0.135325	0.03125		Info	NADH dehydrogenase (ubiquinone) 1 alpha subcomplex, 7, 14.5kDa	chr19	BC003102	Hs.333427	NDUFA7	613
628	0.0063754	0.135325	0.03125	0.815693	CM_027852	0.815693	0.0063754	0.135325	0.03125		Info	transient receptor potential cation channel, subfamily M, member 7	chr15	NM_017672	Hs.512894	TRPM7	123
629	0.0063994	0.135509	0.03125	1.40686	CM_002692	1.40686	0.0063994	0.135509	0.03125		Info	anaphase promoting complex subunit 2	chr9	NM_013366	Hs.533262	ANAPC2	288
630	0.0064044	0.135509	0.0625	0.764898	CM_008525	0.764898	0.0064044	0.135509	0.0625		Info	pseudouridylate synthase 3	chr11	NM_031307	Hs.660922	PUS3	5
631	0.0064282	0.135641	0.0625	1.28127	CM_002040	1.28127	0.0064282	0.135641	0.0625		Info	protein inhibitor of activated STAT, 2	chr18	NM_004671	Hs.658013	PIAS2	565
632	0.006431	0.135641	0.03125	1.19622	CM_018511	1.19622	0.006431	0.135641	0.03125		Info	unkempt homolog (Drosophila)-like	chr16	NM_023076	Hs.643536	UNKL	457
633	0.0064673	0.135979	0.0625	1.36448	CM_014425	1.36448	0.0064673	0.135979	0.0625		Info	chromosome 1 open reading frame 216	chr1	BC026909	Hs.112023	C1orf216	1031
634	0.0064839	0.135979	0.03125	1.19867	CM_004648	1.19867	0.0064839	0.135979	0.03125		Info	recombination signal binding protein for immunoglobulin kappa J region-like	chr20	AB024964	Hs.248217	RBPJL	386
635	0.0064868	0.135979	0.03125	1.19501	CM_019244	1.19501	0.0064868	0.135979	0.03125		Info	Der1-like domain family, member 2	chr17	NM_016041	Hs.286131	DERL2	268
636	0.0064878	0.135979	0.0625	1.30272	CM_022519	1.30272	0.0064878	0.135979	0.0625		Info	pinin, desmosome associated protein	chr14	NM_002687	Hs.409965	PNN	258
637	0.0065083	0.136194	0.0625	0.753141	CM_004565	0.753141	0.0065083	0.136194	0.0625		Info	RAB8A, member RAS oncogene family	chr19	NM_005370	Hs.642874	RAB8A	356
638	0.0065327	0.136377	0.03125	1.36822	CM_015152	1.36822	0.0065327	0.136377	0.03125		Info	protein phosphatase 1M (PP2C domain containing)	chr3	NM_144641	Hs.373560	PPM1M	247
639	0.0065375	0.136377	0.03125	0.676274	CM_031544	0.676274	0.0065375	0.136377	0.03125		Info	leukocyte immunoglobulin-like receptor, subfamily A (without TM domain), member 3	chr19	NM_006865	Hs.113277	LILRA3	679
640	0.0065817	0.137084	0.03125	0.824525	CM_027346	0.824525	0.0065817	0.137084	0.03125		Info	MAGI family member, X-linked	chrX	NM_024859	Hs.193170	MAGIX	60
641	0.0065992	0.137235	0.125	2.22494	CM_019277	2.22494	0.0065992	0.137235	0.125		Info	interferon induced transmembrane protein 2 (1-8D)	chr11	NM_006435	Hs.709321	IFITM2	262
642	0.0066112	0.13727	0.0625	1.39768	CM_019881	1.39768	0.0066112	0.13727	0.0625		Info	solute carrier family 5 (sodium iodide symporter), member 5	chr19	NM_000453	Hs.584804	SLC5A5	82
643	0.0066229	0.137293	0.03125	0.804805	CM_017997	0.804805	0.0066229	0.137293	0.03125		Info	mitogen-activated protein kinase kinase kinase 9	chr14	NM_033141	Hs.445496|Hs.593542	MAP3K9	582
644	0.0066473	0.137293	0.0625	1.28354	CM_021712	1.28354	0.0066473	0.137293	0.0625		Info	zinc finger, MYND-type containing 12	chr1	NM_032257	Hs.294009	ZMYND12	152
645	0.0066493	0.137293	0.03125	1.22816	CM_030590	1.22816	0.0066493	0.137293	0.03125		Info	cytochrome P450, family 2, subfamily W, polypeptide 1	chr7	NM_017781	Hs.272795	CYP2W1	644
646	0.0066566	0.137293	0.03125	0.763359	CM_020728	0.763359	0.0066566	0.137293	0.03125		Info	NA	chr6	NM_177435	NA	NA	47
647	0.006665	0.137293	0.0625	1.22929	CM_007745	1.22929	0.006665	0.137293	0.0625		Info	histone deacetylase 7	chr12	NM_015401	Hs.200063	HDAC7	186
648	0.0066856	0.137293	0.03125	0.847196	CM_003094	0.847196	0.0066856	0.137293	0.03125		Info	tubulin, beta 2A	chr6	NM_001069	Hs.654543	TUBB2A	41
649	0.0066911	0.137293	0.03125	1.24762	CM_026344	1.24762	0.0066911	0.137293	0.03125		Info	ribosomal protein L36	chr19	NM_015414	Hs.408018	RPL36	108
650	0.0067144	0.137293	0.03125	0.800744	CM_022212	0.800744	0.0067144	0.137293	0.03125		Info	mitochondrial ribosomal protein S6	chr21	NM_032476	Hs.302742	MRPS6	210
651	0.0067233	0.137293	0.0625	0.759944	CM_022340	0.759944	0.0067233	0.137293	0.0625		Info	GATA binding protein 5	chr20	NM_080473	Hs.352250	GATA5	227
652	0.0067276	0.137293	0.03125	1.20431	CM_012500	1.20431	0.0067276	0.137293	0.03125		Info	protein kinase, AMP-activated, alpha 2 catalytic subunit	chr1	NM_006252	Hs.437039	PRKAA2	344
653	0.006735	0.137293	0.03125	0.829534	CM_017273	0.829534	0.006735	0.137293	0.03125		Info	dual specificity phosphatase 18	chr22	NM_152511	Hs.517544	DUSP18	350
654	0.0067567	0.137293	0.03125	1.21606	CM_011527	1.21606	0.0067567	0.137293	0.03125		Info	metallothionein 2A	chr16	NM_005953	Hs.647371	MT2A	271
655	0.0067693	0.137293	0.03125	1.3867	CM_004693	1.3867	0.0067693	0.137293	0.03125		Info	phosphatidylinositol-4-phosphate 5-kinase, type I, gamma	chr19	NM_012398	Hs.282177	PIP5K1C	412
656	0.0067746	0.137293	0.03125	1.20133	CM_023391	1.20133	0.0067746	0.137293	0.03125		Info	DEK oncogene	chr6	NM_003472	Hs.712552	DEK	346
657	0.0067788	0.137293	0.03125	0.714158	CM_014328	0.714158	0.0067788	0.137293	0.03125		Info	proline rich 11	chr17	BC008669	Hs.631750	PRR11	919
658	0.0067826	0.137293	0.0625	1.21879	CM_002248	1.21879	0.0067826	0.137293	0.0625		Info	clathrin, heavy chain-like 1	chr22	U60803	Hs.368266	CLTCL1	741
659	0.006792	0.137293	0.03125	0.830623	CM_006430	0.830623	0.006792	0.137293	0.03125		Info	NCK-associated protein 1	chr2	NM_013436	Hs.603732	NCKAP1	465
660	0.0067977	0.137293	0.03125	0.81045	CM_019128	0.81045	0.0067977	0.137293	0.03125		Info	Fanconi anemia, complementation group L	chr2	NM_018062	Hs.708194	FANCL	292
661	0.0068236	0.137607	0.03125	2.02955	CM_018200	2.02955	0.0068236	0.137607	0.03125		Info	protein tyrosine phosphatase, receptor type, A	chr20	NM_080840	Hs.269577	PTPRA	731
662	0.0068347	0.137623	0.03125	0.787692	CM_025894	0.787692	0.0068347	0.137623	0.03125		Info	BTB (POZ) domain containing 10	chr11	NM_032320	Hs.332382	BTBD10	268
663	0.0068536	0.137796	0.125	1.35065	CM_030308	1.35065	0.0068536	0.137796	0.125		Info	fragile X mental retardation 1	chrX	NM_002024	Hs.103183	FMR1	529
664	0.0068717	0.137951	0.03125	0.825063	CM_027358	0.825063	0.0068717	0.137951	0.03125		Info	zinc finger protein 507	chr19	NM_014910	Hs.205392	ZNF507	62
665	0.0068871	0.138053	0.0625	1.31332	CM_027685	1.31332	0.0068871	0.138053	0.0625		Info	serpin peptidase inhibitor, clade A (alpha-1 antiproteinase, antitrypsin), member 10	chr14	NM_016186	Hs.118620	SERPINA10	106
666	0.0069141	0.138386	0.03125	0.721119	CM_009560	0.721119	0.0069141	0.138386	0.03125		Info	IQ motif containing H	chr15	BC031041	Hs.657894	IQCH	75
667	0.006949	0.138876	0.03125	0.854351	CM_008414	0.854351	0.006949	0.138876	0.03125		Info	FUN14 domain containing 2	chrX	NM_023934	Hs.356050	FUNDC2	32
668	0.0069716	0.139119	0.0625	0.829944	CM_023808	0.829944	0.0069716	0.139119	0.0625		Info	zinc finger, BED-type containing 4	chr22	NM_014838	Hs.475208	ZBED4	401
669	0.0070033	0.139543	0.03125	1.22413	CM_021915	1.22413	0.0070033	0.139543	0.03125		Info	solute carrier family 35, member D3	chr6	NM_001008783	Hs.369703	SLC35D3	173
670	0.0070228	0.139722	0.03125	0.83427	CM_019036	0.83427	0.0070228	0.139722	0.03125		Info	ADP-ribosylation factor related protein 1	chr20	NM_003224	Hs.389277	ARFRP1	307
671	0.0070351	0.139723	0.03125	1.18247	CM_022560	1.18247	0.0070351	0.139723	0.03125		Info	osteopetrosis associated transmembrane protein 1	chr6	NM_014028	Hs.226780|Hs.714731	OSTM1	263
672	0.0070438	0.139723	0.0625	0.805782	CM_026591	0.805782	0.0070438	0.139723	0.0625		Info	calcium regulated heat stable protein 1, 24kDa	chr16	NM_014316	Hs.632184	CARHSP1	49
673	0.0071023	0.140674	0.03125	1.1811	CM_018233	1.1811	0.0071023	0.140674	0.03125		Info	adenylate cyclase 4	chr14	NM_139247	Hs.443428	ADCY4	758
674	0.0071314	0.141041	0.03125	1.19331	CM_023283	1.19331	0.0071314	0.141041	0.03125		Info	phosphatidylinositol-5-phosphate 4-kinase, type II, beta	chr17	NM_003559	Hs.260603	PIP4K2B	336
675	0.0071467	0.141134	0.03125	0.808496	CM_008409	0.808496	0.0071467	0.141134	0.03125		Info	DENN/MADD domain containing 1A	chr9	NM_024820	Hs.568340	DENND1A	34
676	0.0071752	0.141288	0.0625	0.814938	CM_014810	0.814938	0.0071752	0.141288	0.0625		Info	glutamate receptor, ionotropic, kainate 2	chr6	NM_021956	Hs.98262	GRIK2	407
677	0.0071843	0.141288	0.0625	1.22063	CM_005297	1.22063	0.0071843	0.141288	0.0625		Info	insulin	chr11	NM_000207	Hs.523414	INS	1450
678	0.0071863	0.141288	0.0625	0.784753	CM_012373	0.784753	0.0071863	0.141288	0.0625		Info	eukaryotic translation termination factor 1	chr5	BC014269	Hs.483494	ETF1	333
679	0.0072091	0.141528	0.03125	0.835187	CM_003241	0.835187	0.0072091	0.141528	0.03125		Info	nuclear factor of kappa light polypeptide gene enhancer in B-cells 2 (p49/p100)	chr10	BC002844	Hs.73090	NFKB2	29
680	0.0072743	0.142467	0.125	0.76024	CM_011010	0.76024	0.0072743	0.142467	0.125		Info	NIMA (never in mitosis gene a)-related kinase 6	chr9	BC004174	Hs.197071	NEK6	192
681	0.0072783	0.142467	0.03125	1.19844	CM_026691	1.19844	0.0072783	0.142467	0.03125		Info	phytanoyl-CoA 2-hydroxylase interacting protein	chr8	NM_014759	Hs.334688	PHYHIP	2
682	0.0072914	0.142514	0.03125	1.5131	CM_027075	1.5131	0.0072914	0.142514	0.03125		Info	neurofilament, medium polypeptide 150kDa	chr8	NM_005382	Hs.458657|Hs.615287	NEFM	38
683	0.0073189	0.142842	0.0625	0.80571	CM_026151	0.80571	0.0073189	0.142842	0.0625		Info	DAZ associated protein 1	chr19	NM_018959	Hs.222510	DAZAP1	191
684	0.0073544	0.143184	0.0625	1.32179	CM_016718	1.32179	0.0073544	0.143184	0.0625		Info	aryl hydrocarbon receptor interacting protein	chr11	NM_003977	Hs.412433	AIP	239
685	0.0073579	0.143184	0.03125	0.79646	CM_005450	0.79646	0.0073579	0.143184	0.03125		Info	glutamate receptor, ionotropic, N-methyl D-aspartate 2A	chr16	U09002	Hs.411472|Hs.567280	GRIN2A	49
686	0.0073728	0.143264	0.0625	1.30661	CM_020112	1.30661	0.0073728	0.143264	0.0625		Info	phospholipase A2, group IVF	chr15	NM_213600	Hs.231873	PLA2G4F	22
687	0.0074076	0.143731	0.03125	0.852749	CM_014055	0.852749	0.0074076	0.143731	0.03125		Info	protein phosphatase 3 (formerly 2B), catalytic subunit, alpha isoform	chr4	NM_000944	Hs.435512	PPP3CA	721
688	0.0074283	0.143923	0.125	0.630284	CM_026736	0.630284	0.0074283	0.143923	0.125		Info	peroxisomal biogenesis factor 12	chr17	NM_000286	Hs.591190	PEX12	14
689	0.0074883	0.144628	0.125	0.767627	CM_008681	0.767627	0.0074883	0.144628	0.125		Info	down-regulator of transcription 1, TBP-binding (negative cofactor 2)	chr1	NM_001938	Hs.348418	DR1	24
690	0.0075	0.144628	0.0625	1.26969	CM_014943	1.26969	0.0075	0.144628	0.0625		Info	PDZ and LIM domain 7 (enigma)	chr5	NM_005451	Hs.533040	PDLIM7	326
691	0.0075041	0.144628	0.0625	0.594297	CM_007135	0.594297	0.0075041	0.144628	0.0625		Info	PDZ and LIM domain 4	chr5	BC003096	Hs.424312	PDLIM4	304
692	0.0075114	0.144628	0.0625	1.29193	CM_018955	1.29193	0.0075114	0.144628	0.0625		Info	RAB43, member RAS oncogene family	chr3	NM_198490	Hs.709807	RAB43	325
693	0.0075189	0.144628	0.03125	1.28948	CM_006479	1.28948	0.0075189	0.144628	0.03125		Info	fasciculation and elongation protein zeta 2 (zygin II)	chr2	BC089390	Hs.258563	FEZ2	459
694	0.0075308	0.144648	0.03125	1.3287	CM_031338	1.3287	0.0075308	0.144648	0.03125		Info	fibrinogen gamma chain	chr4	NM_000509	Hs.546255	FGG	546
695	0.0075426	0.144666	0.03125	1.24008	CM_005479	1.24008	0.0075426	0.144666	0.03125		Info	PTK2B protein tyrosine kinase 2 beta	chr8	NM_173175	Hs.491322	PTK2B	40
696	0.0075657	0.1449	0.0625	0.757811	CM_004586	0.757811	0.0075657	0.1449	0.0625		Info	PERP, TP53 apoptosis effector	chr6	AK097958	Hs.520421	PERP	360
697	0.0075831	0.145025	0.03125	1.18606	CM_019659	1.18606	0.0075831	0.145025	0.03125		Info	NA	chr14	NM_001004332	NA	NA	139
698	0.0076115	0.14528	0.0625	0.789136	CM_005569	0.789136	0.0076115	0.14528	0.0625		Info	receptor tyrosine kinase-like orphan receptor 1	chr1	NM_005012	Hs.654491	ROR1	253
699	0.0076214	0.14528	0.0625	1.44188	CM_028274	1.44188	0.0076214	0.14528	0.0625		Info	twinfilin, actin-binding protein, homolog 2 (Drosophila)	chr3	NM_007284	Hs.436439	TWF2	159
700	0.0076291	0.14528	0.0625	0.794983	CM_022022	0.794983	0.0076291	0.14528	0.0625		Info	Na+/K+ transporting ATPase interacting 4	chr20	NM_152864	Hs.46627	NKAIN4	186
701	0.0076799	0.145996	0.0625	1.41966	CM_003467	1.41966	0.0076799	0.145996	0.0625		Info	nodal homolog (mouse)	chr10	NM_018055	Hs.370414	NODAL	62
702	0.0076886	0.145996	0.09375	1.32452	CM_015233	1.32452	0.0076886	0.145996	0.09375		Info	delta-like 2 homolog (Drosophila)	chr6	NM_023932	Hs.337251	DLK2	213
703	0.0077291	0.146556	0.03125	0.840143	CM_032090	0.840143	0.0077291	0.146556	0.03125		Info	Kruppel-like factor 4 (gut)	chr9	NM_004235	Hs.376206	KLF4	355
704	0.0077523	0.146645	0.0625	1.38797	CM_027212	1.38797	0.0077523	0.146645	0.0625		Info	alkB, alkylation repair homolog 7 (E. coli)	chr19	NM_032306	Hs.111099	ALKBH7	44
705	0.0077558	0.146645	0.03125	1.17424	CM_009847	1.17424	0.0077558	0.146645	0.03125		Info	Kallmann syndrome 1 sequence	chrX	NM_000216	Hs.521869	KAL1	97
706	0.0077769	0.146836	0.03125	0.840485	CM_027486	0.840485	0.0077769	0.146836	0.03125		Info	poly(A) binding protein interacting protein 2	chr5	NM_016480	Hs.396644	PAIP2	85
707	0.007799	0.147045	0.0625	1.5624	CM_029636	1.5624	0.007799	0.147045	0.0625		Info	calcium channel, voltage-dependent, gamma subunit 2	chr22	NM_006078	Hs.670146	CACNG2	351
708	0.0078276	0.147211	0.0625	1.30158	CM_017325	1.30158	0.0078276	0.147211	0.0625		Info	acetylcholinesterase (Yt blood group)	chr7	NM_000665	Hs.154495	ACHE	359
709	0.0078299	0.147211	0.0625	0.750553	CM_026385	0.750553	0.0078299	0.147211	0.0625		Info	ubiquitin-like modifier activating enzyme 1	chrX	NM_003334	Hs.533273	UBA1	101
710	0.0078421	0.147219	0.03125	1.28969	CM_010854	1.28969	0.0078421	0.147219	0.03125		Info	cathepsin D	chr11	NM_001909	Hs.121575|Hs.654447	CTSD	172
711	0.0078524	0.147219	0.0625	0.792702	CM_015642	0.792702	0.0078524	0.147219	0.0625		Info	pterin-4 alpha-carbinolamine dehydratase/dimerization cofactor of hepatocyte nuclear factor 1 alpha (TCF1) 2	chr5	NM_032151	Hs.710014	PCBD2	1
712	0.0078772	0.147476	0.125	1.80973	CM_028350	1.80973	0.0078772	0.147476	0.125		Info	SH2 domain containing 4A	chr8	NM_022071	Hs.303208	SH2D4A	166
713	0.0079077	0.147752	0.03125	1.20484	CM_032627	1.20484	0.0079077	0.147752	0.03125		Info	NA	chr6	NM_001003807	NA	NA	344
714	0.0079176	0.147752	0.0625	0.749099	CM_016455	0.749099	0.0079176	0.147752	0.0625		Info	matrilin 3	chr2	NM_002381	Hs.656199	MATN3	169
715	0.0079252	0.147752	0.0625	1.49225	CM_017468	1.49225	0.0079252	0.147752	0.0625		Info	family with sequence similarity 83, member H	chr8	NM_198488	Hs.67776|Hs.713170	FAM83H	390
716	0.0079488	0.147985	0.0625	0.778508	CM_006600	0.778508	0.0079488	0.147985	0.0625		Info	Kallmann syndrome 1 sequence	chrX	NM_000216	Hs.521869	KAL1	443
717	0.007972	0.148115	0.03125	0.843403	CM_009367	0.843403	0.007972	0.148115	0.03125		Info	solute carrier family 41, member 3	chr3	NM_017836	Hs.573007	SLC41A3	53
718	0.0079799	0.148115	0.0625	0.762922	CM_019211	0.762922	0.0079799	0.148115	0.0625		Info	WD repeat domain 62	chr19	NM_173636	Hs.116244	WDR62	275
719	0.0079891	0.148115	0.03125	0.808592	CM_022697	0.808592	0.0079891	0.148115	0.03125		Info	interferon regulatory factor 2	chr4	NM_002199	Hs.654566	IRF2	283
720	0.0080173	0.148431	0.03125	0.845623	CM_010839	0.845623	0.0080173	0.148431	0.03125		Info	coagulation factor XII (Hageman factor)	chr5	BC012390	Hs.1321	F12	170
721	0.0080375	0.14855	0.03125	1.49501	CM_031163	1.49501	0.0080375	0.14855	0.03125		Info	major histocompatibility complex, class II, DM beta	chr6	NM_002118	Hs.654428	HLA-DMB	250
722	0.008046	0.14855	0.03125	0.819722	CM_018297	0.819722	0.008046	0.14855	0.03125		Info	beta-1,3-glucuronyltransferase 2 (glucuronosyltransferase S)	chr6	NM_080742	Hs.713609	B3GAT2	861
723	0.0080762	0.148901	0.03125	1.19087	CM_017407	1.19087	0.0080762	0.148901	0.03125		Info	phenylethanolamine N-methyltransferase	chr17	NM_002686	Hs.1892	PNMT	373
724	0.0080981	0.149002	0.0625	1.23439	CM_008043	1.23439	0.0080981	0.149002	0.0625		Info	cytidine deaminase	chr1	AY634312	Hs.466910	CDA	101
725	0.0081146	0.149002	0.03125	0.830082	CM_003856	0.830082	0.0081146	0.149002	0.03125		Info	nuclear receptor co-repressor 2	chr12	AF113003	Hs.137510	NCOR2	151
726	0.0081183	0.149002	0.09375	1.40288	CM_021199	1.40288	0.0081183	0.149002	0.09375		Info	zinc finger protein 408	chr11	NM_024741	Hs.656931	ZNF408	102
727	0.0081365	0.149002	0.03125	0.735707	CM_016205	0.735707	0.0081365	0.149002	0.03125		Info	methylmalonyl CoA epimerase	chr2	NM_032601	Hs.94949	MCEE	122
728	0.0081387	0.149002	0.125	1.63545	CM_009174	1.63545	0.0081387	0.149002	0.125		Info	CKLF-like MARVEL transmembrane domain containing 7	chr3	NM_138410	Hs.440494	CMTM7	42
729	0.0081487	0.149002	0.125	2.13143	CM_031175	2.13143	0.0081487	0.149002	0.125		Info	glycoprotein (transmembrane) nmb	chr7	BC011595	Hs.190495	GPNMB	43
730	0.0081647	0.14909	0.0625	0.604922	CM_015773	0.604922	0.0081647	0.14909	0.0625		Info	cleavage and polyadenylation specific factor 2, 100kDa	chr14	NM_017437	Hs.657632	CPSF2	36
731	0.0081913	0.149371	0.03125	1.18121	CM_015269	1.18121	0.0081913	0.149371	0.03125		Info	tripartite motif-containing 41	chr5	NM_033549	Hs.441488|Hs.700303	TRIM41	188
732	0.0082173	0.14964	0.03125	0.824399	CM_013145	0.824399	0.0082173	0.14964	0.03125		Info	hook homolog 1 (Drosophila)	chr1	NM_015888	Hs.378836	HOOK1	455
733	0.0082796	0.150569	0.03125	1.26583	CM_031415	1.26583	0.0082796	0.150569	0.03125		Info	apoptosis, caspase activation inhibitor	chr15	NM_020371	Hs.555966	AVEN	559
734	0.0083227	0.150909	0.0625	1.20418	CM_019462	1.20418	0.0083227	0.150909	0.0625		Info	neuropilin 1	chr10	NM_003873	Hs.131704|Hs.714624	NRP1	221
735	0.0083284	0.150909	0.0625	0.795349	CM_003176	0.795349	0.0083284	0.150909	0.0625		Info	protocadherin 17	chr13	BC028165	Hs.106511	PCDH17	10
736	0.0083611	0.150909	0.03125	0.829326	CM_020702	0.829326	0.0083611	0.150909	0.03125		Info	DEK oncogene	chr6	NM_003472	Hs.712552	DEK	45
737	0.0083704	0.150909	0.03125	1.32832	CM_012926	1.32832	0.0083704	0.150909	0.03125		Info	ubiquitin specific peptidase 11	chrX	CR606453	Hs.171501	USP11	392
738	0.0083786	0.150909	0.03125	0.85843	CM_005488	0.85843	0.0083786	0.150909	0.03125		Info	dual-specificity tyrosine-(Y)-phosphorylation regulated kinase 3	chr1	NM_001004023	Hs.164267	DYRK3	49
739	0.008404	0.150909	0.03125	0.804644	CM_017394	0.804644	0.008404	0.150909	0.03125		Info	ER lipid raft associated 1	chr10	NM_006459	Hs.150087	ERLIN1	371
740	0.0084047	0.150909	0.0625	0.839857	CM_019780	0.839857	0.0084047	0.150909	0.0625		Info	neuronatin	chr20	NM_005386	Hs.504703	NNAT	104
741	0.0084153	0.150909	0.03125	0.843889	CM_003674	0.843889	0.0084153	0.150909	0.03125		Info	TOX high mobility group box family member 4	chr14	AB018280	Hs.555910	TOX4	109
742	0.0084302	0.150909	0.0625	0.75103	CM_027388	0.75103	0.0084302	0.150909	0.0625		Info	SIL1 homolog, endoplasmic reticulum chaperone (S. cerevisiae)	chr5	NM_022464	Hs.483521	SIL1	69
743	0.0084363	0.150909	0.0625	0.79559	CM_016261	0.79559	0.0084363	0.150909	0.0625		Info	chromosome 20 open reading frame 111	chr20	NM_016470	Hs.75798	C20orf111	134
744	0.0084599	0.150909	0.03125	0.834715	CM_006041	0.834715	0.0084599	0.150909	0.03125		Info	neurotensin receptor 1 (high affinity)	chr20	NM_002531	Hs.590869	NTSR1	706
745	0.0084645	0.150909	0.03125	1.20544	CM_008432	1.20544	0.0084645	0.150909	0.03125		Info	sphingomyelin phosphodiesterase 1, acid lysosomal	chr11	BC041164	Hs.498173	SMPD1	26
746	0.0084799	0.150909	0.0625	0.748928	CM_008500	0.748928	0.0084799	0.150909	0.0625		Info	transmembrane protein 14A	chr6	NM_014051	Hs.94896	TMEM14A	2
747	0.0084956	0.150909	0.03125	1.19114	CM_022106	1.19114	0.0084956	0.150909	0.03125		Info	NA	chr22	NM_001003689	NA	NA	196
748	0.008504	0.150909	0.0625	0.783716	CM_002355	0.783716	0.008504	0.150909	0.0625		Info	insulin receptor	chr19	NM_000208	Hs.465744	INSR	567
749	0.0085224	0.150909	0.03125	0.600724	CM_008674	0.600724	0.0085224	0.150909	0.03125		Info	DEP domain containing 1	chr1	NM_017779	Hs.445098	DEPDC1	24
750	0.0085293	0.150909	0.03125	0.813838	CM_020166	0.813838	0.0085293	0.150909	0.03125		Info	myeloid/lymphoid or mixed-lineage leukemia (trithorax homolog, Drosophila); translocated to, 4	chr6	NM_005936	Hs.644024|Hs.715090	MLLT4	2
751	0.0085365	0.150909	0.0625	0.818765	CM_027396	0.818765	0.0085365	0.150909	0.0625		Info	zinc finger, DHHC-type containing 8	chr22	NM_013373	Hs.63128	ZDHHC8	70
752	0.0085471	0.150909	0.0625	1.3077	CM_007267	1.3077	0.0085471	0.150909	0.0625		Info	homeodomain interacting protein kinase 3	chr11	NM_005734	Hs.201918	HIPK3	292
753	0.0085515	0.150909	0.0625	1.43815	CM_004197	1.43815	0.0085515	0.150909	0.0625		Info	forkhead box N1	chr17	NM_003593	Hs.663679	FOXN1	276
754	0.0085555	0.150909	0.09375	1.37722	CM_000331	1.37722	0.0085555	0.150909	0.09375		Info	NA	chr22	hsa-let-7a-3	NA	NA	100
755	0.0085585	0.150909	0.0625	0.78505	CM_012477	0.78505	0.0085585	0.150909	0.0625		Info	autocrine motility factor receptor	chr16	NM_001144	Hs.295137	AMFR	342
756	0.0085686	0.150909	0.03125	0.803285	CM_026727	0.803285	0.0085686	0.150909	0.03125		Info	filamin binding LIM protein 1	chr1	NM_017556	Hs.530101	FBLIM1	10
757	0.00857	0.150909	0.0625	1.23776	CM_027373	1.23776	0.00857	0.150909	0.0625		Info	FCH domain only 1	chr19	NM_015122	Hs.96485	FCHO1	65
758	0.0086031	0.151119	0.03125	0.832305	CM_005448	0.832305	0.0086031	0.151119	0.03125		Info	CDC-like kinase 3	chr15	BC006103	Hs.584748	CLK3	53
759	0.0086046	0.151119	0.0625	0.787057	CM_025087	0.787057	0.0086046	0.151119	0.0625		Info	nudix (nucleoside diphosphate linked moiety X)-type motif 22	chr11	NM_032344	Hs.656074	NUDT22	888
760	0.0086292	0.151316	0.0625	1.28222	CM_015334	1.28222	0.0086292	0.151316	0.0625		Info	thioredoxin domain containing 9	chr2	NM_005783	Hs.536122	TXNDC9	141
761	0.0086385	0.151316	0.03125	0.820831	CM_021969	0.820831	0.0086385	0.151316	0.03125		Info	5-azacytidine induced 1	chr17	NM_014984	Hs.514578	AZI1	180
762	0.0086548	0.151359	0.03125	1.21752	CM_018902	1.21752	0.0086548	0.151359	0.03125		Info	ATPase, class II, type 9B	chr18	NM_198531	Hs.465475	ATP9B	341
763	0.0086637	0.151359	0.0625	0.836796	CM_008242	0.836796	0.0086637	0.151359	0.0625		Info	prostate tumor overexpressed gene 1	chr19	AY358168	Hs.587979	PTOV1	69
764	0.0087033	0.151762	0.09375	1.67552	CM_028589	1.67552	0.0087033	0.151762	0.09375		Info	Down syndrome critical region gene 6	chr21	NM_018962	Hs.254560	DSCR6	212
765	0.0087238	0.151762	0.09375	0.723284	CM_006503	0.723284	0.0087238	0.151762	0.09375		Info	synapsin I	chrX	NM_006950	Hs.225936	SYN1	455
766	0.0087264	0.151762	0.0625	0.706209	CM_024591	0.706209	0.0087264	0.151762	0.0625		Info	G protein-coupled receptor kinase interactor 1	chr17	NM_014030	Hs.514051	GIT1	575
767	0.0087338	0.151762	0.03125	0.852631	CM_021733	0.852631	0.0087338	0.151762	0.03125		Info	pyridoxal (pyridoxine, vitamin B6) kinase	chr21	NM_003681	Hs.284491	PDXK	154
768	0.0087437	0.151762	0.0625	0.817103	CM_010239	0.817103	0.0087437	0.151762	0.0625		Info	thymopoietin	chr12	BC053675	Hs.11355	TMPO	126
769	0.0087836	0.152144	0.0625	1.29643	CM_021953	1.29643	0.0087836	0.152144	0.0625		Info	biogenesis of lysosomal organelles complex-1, subunit 2	chr10	NM_001001342	Hs.34906	BLOC1S2	178
770	0.0087934	0.152144	0.0625	1.26533	CM_026848	1.26533	0.0087934	0.152144	0.0625		Info	anoctamin 10	chr3	NM_018075	Hs.656657	ANO10	27
771	0.0088189	0.152144	0.125	0.695223	CM_030898	0.695223	0.0088189	0.152144	0.125		Info	gamma-aminobutyric acid (GABA) A receptor, delta	chr1	NM_000815	Hs.113882	GABRD	905
772	0.0088284	0.152144	0.0625	2.28538	CM_019869	2.28538	0.0088284	0.152144	0.0625		Info	chromosome 19 open reading frame 66	chr19	NM_018381	Hs.655613	C19orf66	85
773	0.0088343	0.152144	0.125	1.38234	CM_021272	1.38234	0.0088343	0.152144	0.125		Info	5'-nucleotidase, ecto (CD73)	chr6	NM_002526	Hs.153952	NT5E	108
774	0.0088412	0.152144	0.0625	1.20091	CM_032839	1.20091	0.0088412	0.152144	0.0625		Info	zinc finger CCCH-type containing 12A	chr1	NM_025079	Hs.656294	ZC3H12A	1100
775	0.0088456	0.152144	0.03125	0.76207	CM_006419	0.76207	0.0088456	0.152144	0.03125		Info	leucine rich repeat containing 1	chr6	BC003193	Hs.646997|Hs.700747	LRRC1	468
776	0.0088892	0.152697	0.0625	0.764043	CM_022690	0.764043	0.0088892	0.152697	0.0625		Info	Finkel-Biskis-Reilly murine sarcoma virus (FBR-MuSV) ubiquitously expressed	chr11	NM_001997	Hs.387208	FAU	282
777	0.0089399	0.152826	0.0625	0.808455	CM_026363	0.808455	0.0089399	0.152826	0.0625		Info	cysteine-rich protein 2	chr14	NM_001312	Hs.534309	CRIP2	104
778	0.0089432	0.152826	0.0625	0.803977	CM_026994	0.803977	0.0089432	0.152826	0.0625		Info	procollagen-proline, 2-oxoglutarate 4-dioxygenase (proline 4-hydroxylase), alpha polypeptide I	chr10	NM_000917	Hs.500047	P4HA1	34
779	0.0089516	0.152826	0.0625	0.780235	CM_019766	0.780235	0.0089516	0.152826	0.0625		Info	NA	chr4	NM_014556	NA	NA	107
780	0.008953	0.152826	0.03125	1.18746	CM_007452	1.18746	0.008953	0.152826	0.03125		Info	calmin (calponin-like, transmembrane)	chr14	NM_024734	Hs.301478|Hs.593760	CLMN	260
781	0.0089623	0.152826	0.03125	0.84392	CM_018255	0.84392	0.0089623	0.152826	0.03125		Info	potassium channel, subfamily K, member 9	chr8	NM_016601	Hs.493037	KCNK9	781
782	0.0089655	0.152826	0.0625	0.818148	CM_011111	0.818148	0.0089655	0.152826	0.0625		Info	paired-like homeobox 2a	chr11	NM_005169	Hs.707879	PHOX2A	207
783	0.0089958	0.153147	0.0625	0.600187	CM_018616	0.600187	0.0089958	0.153147	0.0625		Info	RUN domain containing 3A	chr17	NM_006695	Hs.500197	RUNDC3A	438
784	0.0090134	0.153174	0.0625	1.22313	CM_027647	1.22313	0.0090134	0.153174	0.0625		Info	lymphocyte-specific protein 1	chr11	NM_002339	Hs.56729	LSP1	101
785	0.0090227	0.153174	0.0625	1.27632	CM_030411	1.27632	0.0090227	0.153174	0.0625		Info	low density lipoprotein-related protein 12	chr8	NM_013437	Hs.654804	LRP12	551
786	0.0090359	0.153174	0.0625	0.806991	CM_006965	0.806991	0.0090359	0.153174	0.0625		Info	solute carrier family 9 (sodium/hydrogen exchanger), member 5	chr16	AF111173	Hs.439650	SLC9A5	335
787	0.009061	0.153174	0.0625	0.69944	CM_024906	0.69944	0.009061	0.153174	0.0625		Info	zinc finger protein 553	chr16	NM_152652	Hs.513501	ZNF553	729
788	0.0090767	0.153174	0.03125	0.818447	CM_012866	0.818447	0.0090767	0.153174	0.03125		Info	solute carrier family 6 (neurotransmitter transporter, taurine), member 6	chr3	BC006252	Hs.529488	SLC6A6	379
789	0.0090922	0.153174	0.03125	1.20006	CM_017825	1.20006	0.0090922	0.153174	0.03125		Info	LMBR1 domain containing 2	chr5	NM_001007527	Hs.294103	LMBRD2	520
790	0.0090923	0.153174	0.03125	0.823663	CM_028879	0.823663	0.0090923	0.153174	0.03125		Info	ring finger protein 167	chr17	NM_015528	Hs.7158	RNF167	274
791	0.0090985	0.153174	0.0625	1.29396	CM_006469	1.29396	0.0090985	0.153174	0.0625		Info	elongation factor RNA polymerase II-like 3	chr15	NM_025165	Hs.712675	ELL3	460
792	0.009112	0.153174	0.03125	1.19322	CM_012219	1.19322	0.009112	0.153174	0.03125		Info	ataxin 10	chr22	NM_013236	Hs.475125	ATXN10	319
793	0.0091123	0.153174	0.125	0.740679	CM_028330	0.740679	0.0091123	0.153174	0.125		Info	NADPH oxidase, EF-hand calcium binding domain 5	chr15	NM_024505	Hs.657932	NOX5	164
794	0.0091305	0.153287	0.0625	0.807884	CM_025213	0.807884	0.0091305	0.153287	0.0625		Info	selenoprotein O	chr22	NM_031454	Hs.365405	RP3-402G11.5	474
795	0.0091595	0.15358	0.125	0.528483	CM_019560	0.528483	0.0091595	0.15358	0.125		Info	cytochrome b reductase 1	chr2	NM_024843	Hs.221941	CYBRD1	183
796	0.0091845	0.153806	0.0625	1.2694	CM_018448	1.2694	0.0091845	0.153806	0.0625		Info	receptor accessory protein 4	chr8	NM_025232	Hs.289063	REEP4	472
797	0.0092193	0.154195	0.03125	1.21588	CM_024877	1.21588	0.0092193	0.154195	0.03125		Info	seizure related 6 homolog (mouse)-like	chr22	NM_021115	Hs.194766	SEZ6L	712
798	0.0092595	0.15456	0.03125	0.694646	CM_002822	0.694646	0.0092595	0.15456	0.03125		Info	TNF receptor-associated factor 2	chr9	AK054686	Hs.522506	TRAF2	209
799	0.0092643	0.15456	0.03125	1.20792	CM_013699	1.20792	0.0092643	0.15456	0.03125		Info	arginyl aminopeptidase (aminopeptidase B)	chr1	NM_020216	Hs.497391	RNPEP	558
800	0.0092838	0.154691	0.0625	0.750363	CM_014764	0.750363	0.0092838	0.154691	0.0625		Info	LINE-1 type transposase domain containing 1	chr1	NM_019079	Hs.685462	L1TD1	433
801	0.0093458	0.15553	0.0625	1.94565	CM_011474	1.94565	0.0093458	0.15553	0.0625		Info	chromosome 4 open reading frame 42	chr4	BC013775	Hs.561314|Hs.646099	C4orf42	264
802	0.0093587	0.155551	0.0625	0.791384	CM_002179	0.791384	0.0093587	0.155551	0.0625		Info	forkhead box L1	chr16	NM_005250	Hs.533830	FOXL1	898
803	0.0093775	0.155669	0.09375	1.35506	CM_014322	1.35506	0.0093775	0.155669	0.09375		Info	ras responsive element binding protein 1	chr6	NM_002955	Hs.298248	RREB1	914
804	0.0093971	0.155766	0.03125	0.813791	CM_021825	0.813791	0.0093971	0.155766	0.03125		Info	centromere protein J	chr13	NM_018451	Hs.513379	CENPJ	163
805	0.0094146	0.155766	0.0625	0.805967	CM_025594	0.805967	0.0094146	0.155766	0.0625		Info	PR domain containing 2, with ZNF domain	chr1	NM_001007257	Hs.371823	PRDM2	337
806	0.0094184	0.155766	0.0625	0.804802	CM_010131	0.804802	0.0094184	0.155766	0.0625		Info	arginine and glutamate rich 1	chr13	BC050434	Hs.508644|Hs.701016	ARGLU1	115
807	0.0094509	0.155766	0.03125	0.807369	CM_017795	0.807369	0.0094509	0.155766	0.03125		Info	steroid-5-alpha-reductase, alpha polypeptide 1 (3-oxo-5 alpha-steroid delta 4-dehydrogenase alpha 1)	chr5	NM_001047	Hs.552	SRD5A1	510
808	0.0094584	0.155766	0.0625	1.35246	CM_027697	1.35246	0.0094584	0.155766	0.0625		Info	hydroxysteroid dehydrogenase like 2	chr9	NM_032303	Hs.59486	HSDL2	107
809	0.0094699	0.155766	0.0625	0.806937	CM_027308	0.806937	0.0094699	0.155766	0.0625		Info	leucine, glutamate and lysine rich 1	chr3	NM_001004316	Hs.478048	LEKR1	52
810	0.009474	0.155766	0.0625	0.81827	CM_004041	0.81827	0.009474	0.155766	0.0625		Info	protocadherin alpha subfamily C, 1	chr5	NM_018898	Hs.199343	PCDHAC1	204
811	0.0094818	0.155766	0.0625	1.22225	CM_025242	1.22225	0.0094818	0.155766	0.0625		Info	peptidase (mitochondrial processing) beta	chr7	NM_004279	Hs.184211	PMPCB	464
812	0.0094885	0.155766	0.0625	1.20929	CM_025454	1.20929	0.0094885	0.155766	0.0625		Info	solute carrier family 22, member 17	chr14	NM_020372	Hs.373498	SLC22A17	415
813	0.0095269	0.156159	0.03125	1.19404	CM_022922	1.19404	0.0095269	0.156159	0.03125		Info	serine/threonine kinase 19	chr6	NM_004197	Hs.654371	STK19	303
814	0.0095359	0.156159	0.03125	0.851141	CM_032297	0.851141	0.0095359	0.156159	0.03125		Info	insulin receptor substrate 2	chr13	NM_003749	Hs.442344	IRS2	925
815	0.0095629	0.156394	0.0625	0.7986	CM_017868	0.7986	0.0095629	0.156394	0.0625		Info	adaptor-related protein complex 3, beta 1 subunit	chr5	NM_003664	Hs.532091	AP3B1	534
816	0.0095808	0.156394	0.03125	1.17697	CM_028323	1.17697	0.0095808	0.156394	0.03125		Info	DIRAS family, GTP-binding RAS-like 2	chr9	NM_017594	Hs.165636	DIRAS2	163
817	0.0095887	0.156394	0.125	0.780856	CM_029605	0.780856	0.0095887	0.156394	0.125		Info	ADP-ribosylation factor interacting protein 2	chr11	NM_012402	Hs.75139	ARFIP2	349
818	0.0096084	0.156394	0.03125	0.780191	CM_028063	0.780191	0.0096084	0.156394	0.03125		Info	phosphatidic acid phosphatase type 2A	chr5	NM_003711	Hs.696231	PPAP2A	144
819	0.0096089	0.156394	0.125	1.42134	CM_024545	1.42134	0.0096089	0.156394	0.125		Info	ornithine aminotransferase (gyrate atrophy)	chr10	NM_000274	Hs.523332	OAT	560
820	0.0096417	0.156736	0.0625	1.35666	CM_006765	1.35666	0.0096417	0.156736	0.0625		Info	cytochrome c oxidase subunit Vb	chr2	NM_001862	Hs.1342	COX5B	402
821	0.0096593	0.156791	0.0625	0.795113	CM_015263	0.795113	0.0096593	0.156791	0.0625		Info	suppressor of Ty 5 homolog (S. cerevisiae)	chr19	NM_003169	Hs.631604	SUPT5H	193
822	0.0096686	0.156791	0.03125	1.33281	CM_013924	1.33281	0.0096686	0.156791	0.03125		Info	thrombopoietin	chr3	NM_000460	Hs.1166	THPO	660
823	0.0097599	0.15808	0.0625	0.783569	CM_018133	0.783569	0.0097599	0.15808	0.0625		Info	ADAM metallopeptidase with thrombospondin type 1 motif, 5	chr21	NM_007038	Hs.58324	ADAMTS5	684
824	0.0097871	0.15832	0.03125	1.20241	CM_002461	1.20241	0.0097871	0.15832	0.03125		Info	SAM pointed domain containing ets transcription factor	chr6	NM_012391	Hs.485158	SPDEF	449
825	0.0098093	0.15832	0.03125	0.855434	CM_025366	0.855434	0.0098093	0.15832	0.03125		Info	jumonji domain containing 2A	chr1	NM_014663	Hs.155983	JMJD2A	443
826	0.0098104	0.15832	0.03125	0.837239	CM_018756	0.837239	0.0098104	0.15832	0.03125		Info	BR serine/threonine kinase 2	chr11	NM_003957	Hs.170819	BRSK2	390
827	0.0098331	0.158371	0.0625	1.31249	CM_021064	1.31249	0.0098331	0.158371	0.0625		Info	CKLF-like MARVEL transmembrane domain containing 3	chr16	NM_144601	Hs.298198	CMTM3	88
828	0.0098416	0.158371	0.0625	1.31147	CM_000421	1.31147	0.0098416	0.158371	0.0625		Info	NA	chr1	hsa-mir-29c	NA	NA	267
829	0.0098492	0.158371	0.03125	0.809962	CM_021315	0.809962	0.0098492	0.158371	0.03125		Info	secretin receptor	chr2	NM_002980	Hs.42091	SCTR	112
830	0.0098677	0.158478	0.0625	1.2615	CM_016491	1.2615	0.0098677	0.158478	0.0625		Info	chromosome 1 open reading frame 131	chr1	NM_152379	Hs.556017	C1orf131	175
831	0.0098877	0.158608	0.0625	0.751991	CM_015501	0.751991	0.0098877	0.158608	0.0625		Info	motile sperm domain containing 2	chrX	NM_152581	Hs.190043	MOSPD2	62
832	0.0099316	0.159039	0.125	1.30972	CM_032313	1.30972	0.0099316	0.159039	0.125		Info	sphingomyelin phosphodiesterase, acid-like 3A	chr6	NM_006714	Hs.486357	SMPDL3A	1527
833	0.0099549	0.159039	0.0625	1.26237	CM_018081	1.26237	0.0099549	0.159039	0.0625		Info	G protein-coupled receptor 137	chr11	NM_020155	Hs.523763	GPR137	637
834	0.0099755	0.159039	0.0625	0.790028	CM_016403	0.790028	0.0099755	0.159039	0.0625		Info	protein tyrosine phosphatase-like (proline instead of catalytic arginine), member b	chr3	NM_198402	Hs.705480	PTPLB	158
835	0.0099918	0.159039	0.03125	0.755034	CM_004800	0.755034	0.0099918	0.159039	0.03125		Info	inositol polyphosphate-5-phosphatase, 40kDa	chr10	AF273055	Hs.523360|Hs.715308	INPP5A	493
